# Supplementary material for: Discovery of Ketal‐Ester Ionizable Lipid Nanoparticle with Reduced Hepatotoxicity, Enhanced Spleen Tropism for mRNA Vaccine Delivery
Source: Adv Sci (Weinh). 2024 Oct 10;11(45):2404684. doi: 10.1002/advs.202404684 (PMC11615764; doi:10.1002/advs.202404684)
Supplement: Supplementary file 2 — Supplemental Dataset 1 [file ADVS-11-2404684-s001.xlsx]

## Sheet: (4S)-KEL12
Protein Number	Accession ID	-10lgP	Avg. Mass	Description
1	P07724|ALBU_MOUSE	539.35	68693	Albumin OS=Mus musculus OX=10090 GN=Alb PE=1 SV=3
2	Q61838|PZP_MOUSE	489.14	165852	Pregnancy zone protein OS=Mus musculus OX=10090 GN=Pzp PE=1 SV=3
3	Q921I1|TRFE_MOUSE	457.74	76724	Serotransferrin OS=Mus musculus OX=10090 GN=Tf PE=1 SV=1
4	P01027|CO3_MOUSE	427.74	186483	Complement C3 OS=Mus musculus OX=10090 GN=C3 PE=1 SV=3
5	P28665|MUG1_MOUSE	424.21	165297	Murinoglobulin-1 OS=Mus musculus OX=10090 GN=Mug1 PE=1 SV=3
6	P21614|VTDB_MOUSE	369.35	53600	Vitamin D-binding protein OS=Mus musculus OX=10090 GN=Gc PE=1 SV=2
7	tr|A0A2P9DUN6|A0A2P9DUN6_MOUSE	357.68	46009	Serpina1 DOM-7 OS=Mus musculus OX=10090 GN=DOM-7 PE=2 SV=1
8	tr|G3X9T8|G3X9T8_MOUSE	357.67	121080	Ceruloplasmin OS=Mus musculus OX=10090 GN=Cp PE=1 SV=1
9	tr|Q3V1T9|Q3V1T9_MOUSE	356.77	90807	Plasminogen OS=Mus musculus OX=10090 GN=Plg PE=2 SV=1
10	P06909|CFAH_MOUSE	356.31	139137	Complement factor H OS=Mus musculus OX=10090 GN=Cfh PE=1 SV=2
11	tr|E9Q8H9|E9Q8H9_MOUSE	350.85	134738	Complement component factor h OS=Mus musculus OX=10090 GN=Cfh PE=1 SV=2
12	tr|B9EHT6|B9EHT6_MOUSE	345.99	250295	Fibronectin OS=Mus musculus OX=10090 GN=Fn1 PE=1 SV=1
13	P07759|SPA3K_MOUSE	340.34	46880	Serine protease inhibitor A3K OS=Mus musculus OX=10090 GN=Serpina3k PE=1 SV=2
14	Q9DBD0|ICA_MOUSE	335.65	76766	Inhibitor of carbonic anhydrase OS=Mus musculus OX=10090 GN=Ica PE=1 SV=1
15	P13020|GELS_MOUSE	331.97	85942	Gelsolin OS=Mus musculus OX=10090 GN=Gsn PE=1 SV=3
16	Q91X72|HEMO_MOUSE	331.64	51318	Hemopexin OS=Mus musculus OX=10090 GN=Hpx PE=1 SV=2
17	P32261|ANT3_MOUSE	315.91	52004	Antithrombin-III OS=Mus musculus OX=10090 GN=Serpinc1 PE=1 SV=1
18	tr|B2RXW7|B2RXW7_MOUSE	306.65	192904	Complement component 4B (Childo blood group) OS=Mus musculus OX=10090 GN=C4b PE=2 SV=1
19	tr|A0A0R4J038|A0A0R4J038_MOUSE	304.64	73101	Kininogen 1 OS=Mus musculus OX=10090 GN=Kng1 PE=1 SV=1
20	tr|B8JJN0|B8JJN0_MOUSE	303.61	142325	Complement C2 OS=Mus musculus OX=10090 GN=Gm20547 PE=4 SV=1
21	O89020|AFAM_MOUSE	297.11	69379	Afamin OS=Mus musculus OX=10090 GN=Afm PE=1 SV=2
22	tr|Q3TIU3|Q3TIU3_MOUSE	295.19	37298	Alpha-2-HS-glycoprotein OS=Mus musculus OX=10090 GN=Ahsg PE=2 SV=1
23	tr|Q91WU7|Q91WU7_MOUSE	294.78	101343	Inter-alpha trypsin inhibitor heavy chain 1 (Fragment) OS=Mus musculus OX=10090 GN=Itih1 PE=2 SV=1
24	tr|A0A0R4J0I1|A0A0R4J0I1_MOUSE	294.67	46673	Serine (or cysteine) peptidase inhibitor clade A member 3K OS=Mus musculus OX=10090 GN=Serpina3k PE=1 SV=1
25	P23953|EST1C_MOUSE	288.41	61056	Carboxylesterase 1C OS=Mus musculus OX=10090 GN=Ces1c PE=1 SV=4
26	Q00623|APOA1_MOUSE	287.92	30616	Apolipoprotein A-I OS=Mus musculus OX=10090 GN=Apoa1 PE=1 SV=2
27	P01872|IGHM_MOUSE	286.57	49972	Immunoglobulin heavy constant mu OS=Mus musculus OX=10090 GN=Ighm PE=1 SV=2
28	Q01339|APOH_MOUSE	285.69	38619	Beta-2-glycoprotein 1 OS=Mus musculus OX=10090 GN=Apoh PE=1 SV=1
29	P06728|APOA4_MOUSE	285.49	45029	Apolipoprotein A-IV OS=Mus musculus OX=10090 GN=Apoa4 PE=1 SV=3
30	P19221|THRB_MOUSE	284.22	70269	Prothrombin OS=Mus musculus OX=10090 GN=F2 PE=1 SV=1
31	Q61129|CFAI_MOUSE	283.78	67261	Complement factor I OS=Mus musculus OX=10090 GN=Cfi PE=1 SV=3
32	tr|Q58EV2|Q58EV2_MOUSE	283.77	23022	Apoa1 protein OS=Mus musculus OX=10090 GN=Apoa1 PE=2 SV=1
33	tr|A8DUV1|A8DUV1_MOUSE	280	15141	Alpha-globin OS=Mus musculus OX=10090 GN=Hbat1 PE=3 SV=1
34	tr|E9Q1Y3|E9Q1Y3_MOUSE	279.97	503910	Apolipoprotein B (Fragment) OS=Mus musculus OX=10090 GN=Apob PE=1 SV=1
35	tr|Q9CY06|Q9CY06_MOUSE	278.93	15112	Globin family profile domain-containing protein OS=Mus musculus OX=10090 PE=2 SV=1
36	Q06770|CBG_MOUSE	273.65	44769	Corticosteroid-binding globulin OS=Mus musculus OX=10090 GN=Serpina6 PE=1 SV=1
37	P07309|TTHY_MOUSE	271.94	15776	Transthyretin OS=Mus musculus OX=10090 GN=Ttr PE=1 SV=1
38	Q06890|CLUS_MOUSE	262.69	51656	Clusterin OS=Mus musculus OX=10090 GN=Clu PE=1 SV=1
39	tr|E9Q5L2|E9Q5L2_MOUSE	261.12	102823	Inter alpha-trypsin inhibitor heavy chain 4 OS=Mus musculus OX=10090 GN=Itih4 PE=1 SV=1
40	P06684|CO5_MOUSE	261.05	188877	Complement C5 OS=Mus musculus OX=10090 GN=C5 PE=1 SV=2
41	P42703|LIFR_MOUSE	259.9	122574	Leukemia inhibitory factor receptor OS=Mus musculus OX=10090 GN=Lifr PE=1 SV=1
42	P35441|TSP1_MOUSE	259.57	129647	Thrombospondin-1 OS=Mus musculus OX=10090 GN=Thbs1 PE=1 SV=1
43	tr|Q8K1U6|Q8K1U6_MOUSE	256.57	31047	Hemopexin (Fragment) OS=Mus musculus OX=10090 PE=4 SV=1
44	Q61703|ITIH2_MOUSE	255.53	105928	Inter-alpha-trypsin inhibitor heavy chain H2 OS=Mus musculus OX=10090 GN=Itih2 PE=1 SV=1
45	tr|Q54AH9|Q54AH9_MOUSE	255.15	15747	Beta-2-globin (Fragment) OS=Mus musculus OX=10090 GN=Hbb-b2 PE=2 SV=1
46	tr|Q7TS98|Q7TS98_MOUSE	252.98	26455	Anti-colorectal carcinoma light chain OS=Mus musculus OX=10090 PE=1 SV=1
47	tr|D3Z5G7|D3Z5G7_MOUSE	250.94	62197	Carboxylic ester hydrolase OS=Mus musculus OX=10090 GN=Ces1b PE=1 SV=1
48	tr|Q3UKU5|Q3UKU5_MOUSE	249.31	81200	Fibronectin type-III domain-containing protein OS=Mus musculus OX=10090 GN=Lifr PE=2 SV=1
49	tr|I6L9E1|I6L9E1_MOUSE	249.02	26299	Ig-like domain-containing protein OS=Mus musculus OX=10090 PE=2 SV=1
50	Q03734|SPA3M_MOUSE	247.48	47064	Serine protease inhibitor A3M OS=Mus musculus OX=10090 GN=Serpina3m PE=1 SV=2
51	P26262|KLKB1_MOUSE	245.61	71383	Plasma kallikrein OS=Mus musculus OX=10090 GN=Klkb1 PE=1 SV=2
52	tr|Q8CB17|Q8CB17_MOUSE	245.58	42743	Cystatin fetuin-B-type domain-containing protein OS=Mus musculus OX=10090 GN=Fetub PE=2 SV=1
53	tr|A0A0M3KL49|A0A0M3KL49_MOUSE	240.85	24086	Fab4201 heavy chain OS=Mus musculus OX=10090 PE=1 SV=1
54	tr|I6L958|I6L958_MOUSE	239.71	25645	Igk protein OS=Mus musculus OX=10090 GN=Igk PE=1 SV=1
55	tr|A0A0U5BC76|A0A0U5BC76_MOUSE	239.43	26046	MAb 6H10 light chain OS=Mus musculus OX=10090 GN=LC PE=1 SV=1
56	tr|I6L985|I6L985_MOUSE	239.28	51976	Igh protein OS=Mus musculus OX=10090 GN=Igh PE=1 SV=1
57	Q64726|ZA2G_MOUSE	236.06	35332	Zinc-alpha-2-glycoprotein OS=Mus musculus OX=10090 GN=Azgp1 PE=1 SV=2
58	Q07968|F13B_MOUSE	236.02	76195	Coagulation factor XIII B chain OS=Mus musculus OX=10090 GN=F13b PE=1 SV=2
59	tr|Q3UAF7|Q3UAF7_MOUSE	231.75	41751	Actin cytoplasmic 1 OS=Mus musculus OX=10090 GN=Actb PE=2 SV=1
60	Q9DBB9|CPN2_MOUSE	231.3	60479	Carboxypeptidase N subunit 2 OS=Mus musculus OX=10090 GN=Cpn2 PE=1 SV=2
61	Q61704|ITIH3_MOUSE	230.09	99358	Inter-alpha-trypsin inhibitor heavy chain H3 OS=Mus musculus OX=10090 GN=Itih3 PE=1 SV=3
62	P08226|APOE_MOUSE	226.42	35867	Apolipoprotein E OS=Mus musculus OX=10090 GN=Apoe PE=1 SV=2
63	tr|B7ZNS9|B7ZNS9_MOUSE	225.61	27986	Cfd protein OS=Mus musculus OX=10090 GN=Cfd PE=2 SV=1
64	tr|Q6S9I3|Q6S9I3_MOUSE	225.6	71272	HMW kininogen-II OS=Mus musculus OX=10090 GN=Kng2 PE=1 SV=1
65	Q61247|A2AP_MOUSE	224.61	54972	Alpha-2-antiplasmin OS=Mus musculus OX=10090 GN=Serpinf2 PE=1 SV=1
66	tr|A0A571BF69|A0A571BF69_MOUSE	220.13	413024	Maltase-glucoamylase OS=Mus musculus OX=10090 GN=Mgam PE=1 SV=1
67	Q91WP6|SPA3N_MOUSE	218.49	46718	Serine protease inhibitor A3N OS=Mus musculus OX=10090 GN=Serpina3n PE=1 SV=1
68	P70389|ALS_MOUSE	217.25	66960	Insulin-like growth factor-binding protein complex acid labile subunit OS=Mus musculus OX=10090 GN=Igfals PE=1 SV=1
69	P11680|PROP_MOUSE	215.98	50327	Properdin OS=Mus musculus OX=10090 GN=Cfp PE=1 SV=2
70	Q8BND5|QSOX1_MOUSE	214.75	82785	Sulfhydryl oxidase 1 OS=Mus musculus OX=10090 GN=Qsox1 PE=1 SV=1
71	Q8K182|CO8A_MOUSE	214.56	66080	Complement component C8 alpha chain OS=Mus musculus OX=10090 GN=C8a PE=1 SV=1
72	Q9JJN5|CBPN_MOUSE	214.04	51845	Carboxypeptidase N catalytic chain OS=Mus musculus OX=10090 GN=Cpn1 PE=1 SV=1
73	tr|A0A4U9FKB1|A0A4U9FKB1_MOUSE	213.54	36198	IgG3 OS=Mus musculus OX=10090 GN=Ighg3 PE=4 SV=1
74	tr|Q5U472|Q5U472_MOUSE	213.24	52028	Igh protein OS=Mus musculus OX=10090 GN=Igh PE=2 SV=1
75	P01898|HA10_MOUSE	210.1	37251	H-2 class I histocompatibility antigen Q10 alpha chain OS=Mus musculus OX=10090 GN=H2-Q10 PE=1 SV=3
76	P08607|C4BPA_MOUSE	209.6	51524	C4b-binding protein OS=Mus musculus OX=10090 GN=C4bpa PE=1 SV=3
77	P29788|VTNC_MOUSE	209.21	54849	Vitronectin OS=Mus musculus OX=10090 GN=Vtn PE=1 SV=2
78	P29621|SPA3C_MOUSE	208.97	46766	Serine protease inhibitor A3C OS=Mus musculus OX=10090 GN=Serpina3c PE=2 SV=1
79	O88947|FA10_MOUSE	205.29	54018	Coagulation factor X OS=Mus musculus OX=10090 GN=F10 PE=1 SV=1
80	Q8BH35|CO8B_MOUSE	203.65	66229	Complement component C8 beta chain OS=Mus musculus OX=10090 GN=C8b PE=1 SV=1
81	tr|Q6LD55|Q6LD55_MOUSE	199.25	11319	Apolipoprotein A-II OS=Mus musculus OX=10090 GN=Apoa2 PE=2 SV=1
82	P01867|IGG2B_MOUSE	198.85	44259	Immunoglobulin heavy constant gamma 2B OS=Mus musculus OX=10090 GN=Ighg2b PE=1 SV=3
83	P51885|LUM_MOUSE	198.72	38265	Lumican OS=Mus musculus OX=10090 GN=Lum PE=1 SV=2
84	Q9ESB3|HRG_MOUSE	195.52	59163	Histidine-rich glycoprotein OS=Mus musculus OX=10090 GN=Hrg PE=1 SV=2
85	Q8R121|ZPI_MOUSE	195.07	51797	Protein Z-dependent protease inhibitor OS=Mus musculus OX=10090 GN=Serpina10 PE=1 SV=1
86	P41317|MBL2_MOUSE	193.17	25957	Mannose-binding protein C OS=Mus musculus OX=10090 GN=Mbl2 PE=1 SV=2
87	Q9R098|HGFA_MOUSE	192.62	70568	Hepatocyte growth factor activator OS=Mus musculus OX=10090 GN=Hgfac PE=1 SV=1
88	P97290|IC1_MOUSE	191.45	55585	Plasma protease C1 inhibitor OS=Mus musculus OX=10090 GN=Serping1 PE=1 SV=3
89	Q80YC5|FA12_MOUSE	189.28	65701	Coagulation factor XII OS=Mus musculus OX=10090 GN=F12 PE=1 SV=2
90	tr|Q9ERV6|Q9ERV6_MOUSE	187.27	71477	receptor protein-tyrosine kinase OS=Mus musculus OX=10090 GN=Egfr PE=4 SV=1
91	Q9QWK4|CD5L_MOUSE	186.83	38863	CD5 antigen-like OS=Mus musculus OX=10090 GN=Cd5l PE=1 SV=3
92	Q07456|AMBP_MOUSE	186.43	39029	Protein AMBP OS=Mus musculus OX=10090 GN=Ambp PE=1 SV=2
93	P12246|SAMP_MOUSE	183.22	26247	Serum amyloid P-component OS=Mus musculus OX=10090 GN=Apcs PE=1 SV=2
94	O88783|FA5_MOUSE	182.31	247228	Coagulation factor V OS=Mus musculus OX=10090 GN=F5 PE=1 SV=1
95	tr|Q3TF08|Q3TF08_MOUSE	182.3	20201	Retinol-binding protein 4 (Fragment) OS=Mus musculus OX=10090 GN=Rbp4 PE=2 SV=1
96	tr|A0A5F8MPW1|A0A5F8MPW1_MOUSE	180.82	52030	Angiotensinogen OS=Mus musculus OX=10090 GN=Agt PE=1 SV=1
97	P97298|PEDF_MOUSE	180.35	46234	Pigment epithelium-derived factor OS=Mus musculus OX=10090 GN=Serpinf1 PE=1 SV=2
98	Q60590|A1AG1_MOUSE	180.17	23895	Alpha-1-acid glycoprotein 1 OS=Mus musculus OX=10090 GN=Orm1 PE=1 SV=1
99	Q6GQT1|A2MG_MOUSE	179.58	164352	Alpha-2-macroglobulin-P OS=Mus musculus OX=10090 GN=A2m PE=2 SV=2
100	O70362|PHLD_MOUSE	179.44	93255	Phosphatidylinositol-glycan-specific phospholipase D OS=Mus musculus OX=10090 GN=Gpld1 PE=1 SV=1
101	tr|Q3UEL3|Q3UEL3_MOUSE	176.99	41567	Ig-like domain-containing protein OS=Mus musculus OX=10090 GN=Il1rap PE=2 SV=1
102	P52430|PON1_MOUSE	175.19	39565	Serum paraoxonase/arylesterase 1 OS=Mus musculus OX=10090 GN=Pon1 PE=1 SV=2
103	tr|Q66K04|Q66K04_MOUSE	173.65	52259	Igh protein OS=Mus musculus OX=10090 GN=Igh PE=2 SV=1
104	P49182|HEP2_MOUSE	173.32	54497	Heparin cofactor 2 OS=Mus musculus OX=10090 GN=Serpind1 PE=1 SV=1
105	tr|E9Q8B5|E9Q8B5_MOUSE	170.07	99438	Complement factor H-related 4 OS=Mus musculus OX=10090 GN=Cfhr4 PE=1 SV=1
106	tr|Q64466|Q64466_MOUSE	165.19	27409	Superoxide dismutase [Cu-Zn] OS=Mus musculus OX=10090 GN=Sod3 PE=2 SV=1
107	P01863|GCAA_MOUSE	165.11	36389	Ig gamma-2A chain C region A allele OS=Mus musculus OX=10090 GN=Ighg PE=1 SV=1
108	P06683|CO9_MOUSE	162.57	62002	Complement component C9 OS=Mus musculus OX=10090 GN=C9 PE=1 SV=2
109	tr|Q2T9H5|Q2T9H5_MOUSE	161.11	56230	Vanin 3 OS=Mus musculus OX=10090 GN=Vnn3 PE=2 SV=1
110	tr|Q3U017|Q3U017_MOUSE	160.86	124187	VWFD domain-containing protein (Fragment) OS=Mus musculus OX=10090 GN=Vwf PE=2 SV=1
111	O09164|SODE_MOUSE	160.68	27392	Extracellular superoxide dismutase [Cu-Zn] OS=Mus musculus OX=10090 GN=Sod3 PE=1 SV=1
112	Q8CG16|C1RA_MOUSE	160.58	80073	Complement C1r-A subcomponent OS=Mus musculus OX=10090 GN=C1ra PE=1 SV=1
113	tr|A2BHD2|A2BHD2_MOUSE	159.85	19366	Predicted gene 14743 OS=Mus musculus OX=10090 GN=Gm14743 PE=3 SV=1
114	tr|E9Q6C2|E9Q6C2_MOUSE	156.79	77500	Complement component 1 s subcomponent 1 OS=Mus musculus OX=10090 GN=C1s1 PE=1 SV=1
115	P46412|GPX3_MOUSE	156.07	25424	Glutathione peroxidase 3 OS=Mus musculus OX=10090 GN=Gpx3 PE=1 SV=2
116	P31532|SAA4_MOUSE	152	15088	Serum amyloid A-4 protein OS=Mus musculus OX=10090 GN=Saa4 PE=1 SV=2
117	P07361|A1AG2_MOUSE	150.91	23843	Alpha-1-acid glycoprotein 2 OS=Mus musculus OX=10090 GN=Orm2 PE=1 SV=1
118	P00687|AMY1_MOUSE	150.62	57644	Alpha-amylase 1 OS=Mus musculus OX=10090 GN=Amy1 PE=1 SV=2
119	tr|Q8K0J4|Q8K0J4_MOUSE	150.3	43335	Epidermal growth factor-containing fibulin-like extracellular matrix protein 1 OS=Mus musculus OX=10090 GN=Efemp1 PE=2 SV=1
120	P01678|KV6A4_MOUSE	150.06	11554	Ig kappa chain V-VI region SAPC 10 OS=Mus musculus OX=10090 PE=1 SV=1
121	P34928|APOC1_MOUSE	150	9696	Apolipoprotein C-I OS=Mus musculus OX=10090 GN=Apoc1 PE=1 SV=1
122	P51910|APOD_MOUSE	147.72	21530	Apolipoprotein D OS=Mus musculus OX=10090 GN=Apod PE=1 SV=1
123	Q91WP0|MASP2_MOUSE	147.67	75517	Mannan-binding lectin serine protease 2 OS=Mus musculus OX=10090 GN=Masp2 PE=1 SV=1
124	P00920|CAH2_MOUSE	146.38	29033	Carbonic anhydrase 2 OS=Mus musculus OX=10090 GN=Ca2 PE=1 SV=4
125	Q9D3H2|OBP1A_MOUSE	144.17	18469	Odorant-binding protein 1a OS=Mus musculus OX=10090 GN=Obp1a PE=1 SV=2
126	tr|A2TJ61|A2TJ61_MOUSE	143.24	57587	Peptidoglycan recognition protein 2 OS=Mus musculus OX=10090 GN=Pglyrp2 PE=2 SV=1
127	P98064|MASP1_MOUSE	142.71	79968	Mannan-binding lectin serine protease 1 OS=Mus musculus OX=10090 GN=Masp1 PE=1 SV=2
128	P33622|APOC3_MOUSE	139.2	10982	Apolipoprotein C-III OS=Mus musculus OX=10090 GN=Apoc3 PE=1 SV=2
129	tr|U5JE78|U5JE78_MOUSE	138.45	13536	Immmunoglobulin light chain variable region (Fragment) OS=Mus musculus OX=10090 PE=2 SV=1
130	tr|A0A075B5T3|A0A075B5T3_MOUSE	137.03	13293	Immunoglobulin heavy variable 6-6 (Fragment) OS=Mus musculus OX=10090 GN=Ighv6-6 PE=4 SV=1
131	tr|Q3TAZ7|Q3TAZ7_MOUSE	134.32	61648	Ig-like domain-containing protein OS=Mus musculus OX=10090 GN=Csf1r PE=2 SV=1
132	P01660|KV3A8_MOUSE	134.08	12099	Ig kappa chain V-III region PC 3741/TEPC 111 OS=Mus musculus OX=10090 PE=1 SV=1
133	P16301|LCAT_MOUSE	133.93	49747	Phosphatidylcholine-sterol acyltransferase OS=Mus musculus OX=10090 GN=Lcat PE=1 SV=2
134	tr|Q91XL1|Q91XL1_MOUSE	132.95	37431	Leucine-rich HEV glycoprotein OS=Mus musculus OX=10090 GN=Lrg1 PE=1 SV=1
135	tr|Q8K1F2|Q8K1F2_MOUSE	132.31	11953	Anti-VIPase light chain variable region (Fragment) OS=Mus musculus OX=10090 PE=1 SV=1
136	P01639|KV5A7_MOUSE	131.97	14311	Immunoglobulin kappa chain variable 9-120 OS=Mus musculus OX=10090 GN=Igkv9-120 PE=1 SV=1
137	tr|B8JJN2|B8JJN2_MOUSE	131.3	69685	Complement C2 OS=Mus musculus OX=10090 GN=C2 PE=1 SV=1
138	P01887|B2MG_MOUSE	131.17	13779	Beta-2-microglobulin OS=Mus musculus OX=10090 GN=B2m PE=1 SV=2
139	P16858|G3P_MOUSE	131.13	35810	Glyceraldehyde-3-phosphate dehydrogenase OS=Mus musculus OX=10090 GN=Gapdh PE=1 SV=2
140	tr|Q3TC17|Q3TC17_MOUSE	129.02	37266	Cathepsin B OS=Mus musculus OX=10090 GN=Ctsb PE=2 SV=1
141	Q9WVJ3|CBPQ_MOUSE	128.48	51813	Carboxypeptidase Q OS=Mus musculus OX=10090 GN=Cpq PE=1 SV=1
142	tr|B5TE76|B5TE76_MOUSE	127.93	20390	Major urinary protein 14 OS=Mus musculus OX=10090 GN=Mup17 PE=2 SV=1
143	tr|Q9QZU3|Q9QZU3_MOUSE	126.89	63382	Glycoprotein 5 (platelet) (Fragment) OS=Mus musculus OX=10090 GN=Gp5 PE=1 SV=1
144	Q61171|PRDX2_MOUSE	126.35	21779	Peroxiredoxin-2 OS=Mus musculus OX=10090 GN=Prdx2 PE=1 SV=3
145	tr|A0A075B5N4|A0A075B5N4_MOUSE	125.98	10976	Immunoglobulin kappa chain variable 8-27 OS=Mus musculus OX=10090 GN=Igkv8-27 PE=1 SV=1
146	tr|E9Q092|E9Q092_MOUSE	125.26	61298	Hyaluronic acid binding protein 2 OS=Mus musculus OX=10090 GN=Habp2 PE=1 SV=1
147	tr|Q9DAC2|Q9DAC2_MOUSE	125.21	18946	Complement component 8 gamma polypeptide OS=Mus musculus OX=10090 GN=C8g PE=1 SV=1
148	tr|E0CXN0|E0CXN0_MOUSE	125.02	79715	Macrophage stimulating 1 (hepatocyte growth factor-like) OS=Mus musculus OX=10090 GN=Mst1 PE=1 SV=1
149	tr|A2BIN1|A2BIN1_MOUSE	125.01	20681	Major urinary protein 10 OS=Mus musculus OX=10090 GN=Mup10 PE=2 SV=1
150	tr|A0A0B4J1H8|A0A0B4J1H8_MOUSE	125	13237	Immunoglobulin kappa variable 1-133 (Fragment) OS=Mus musculus OX=10090 GN=Igkv1-133 PE=4 SV=1
151	E9PV24|FIBA_MOUSE	124.54	87429	Fibrinogen alpha chain OS=Mus musculus OX=10090 GN=Fga PE=1 SV=1
152	Q60963|PAFA_MOUSE	123.58	49258	Platelet-activating factor acetylhydrolase OS=Mus musculus OX=10090 GN=Pla2g7 PE=1 SV=2
153	P70274|SEPP1_MOUSE	123.53	42706	Selenoprotein P OS=Mus musculus OX=10090 GN=Selenop PE=1 SV=3
154	P01592|IGJ_MOUSE	123.28	18014	Immunoglobulin J chain OS=Mus musculus OX=10090 GN=Jchain PE=1 SV=4
155	P01844|LAC2_MOUSE	122.26	11255	Ig lambda-2 chain C region OS=Mus musculus OX=10090 GN=Iglc2 PE=1 SV=1
156	tr|D3YXF5|D3YXF5_MOUSE	122.12	93338	Complement component 7 OS=Mus musculus OX=10090 GN=C7 PE=1 SV=2
157	P39039|MBL1_MOUSE	122.02	25396	Mannose-binding protein A OS=Mus musculus OX=10090 GN=Mbl1 PE=1 SV=1
158	P05064|ALDOA_MOUSE	121.88	39356	Fructose-bisphosphate aldolase A OS=Mus musculus OX=10090 GN=Aldoa PE=1 SV=2
159	Q19LI2|A1BG_MOUSE	121.88	56554	Alpha-1B-glycoprotein OS=Mus musculus OX=10090 GN=A1bg PE=1 SV=1
160	tr|Q8BII9|Q8BII9_MOUSE	121.34	32677	Serine (or cysteine) peptidase inhibitor clade A (alpha-1 antiproteinase antitrypsin) member 7 OS=Mus musculus OX=10090 GN=Serpina7 PE=1 SV=1
161	O35930|GP1BA_MOUSE	121.12	80055	Platelet glycoprotein Ib alpha chain OS=Mus musculus OX=10090 GN=Gp1ba PE=1 SV=2
162	tr|Q6P8R3|Q6P8R3_MOUSE	120.96	11244	C-X-C motif chemokine OS=Mus musculus OX=10090 GN=Pf4 PE=2 SV=1
163	tr|A0A0D3M046|A0A0D3M046_MOUSE	120.34	18508	Odorant binding protein 6 OS=Mus musculus domesticus OX=10092 GN=Gm5938 PE=2 SV=1
164	tr|A4FU62|A4FU62_MOUSE	120.11	24875	LOC207685 protein (Fragment) OS=Mus musculus OX=10090 GN=Iglv2 PE=2 SV=1
165	tr|A0A9K3AW80|A0A9K3AW80_MOUSE	118.76	14132	MCG1025534 OS=Mus musculus OX=10090 GN=mCG_1025534 PE=4 SV=1
166	tr|A0JLY3|A0JLY3_MOUSE	117.1	52847	F9 protein (Fragment) OS=Mus musculus OX=10090 GN=F9 PE=2 SV=1
167	tr|Q542D9|Q542D9_MOUSE	116.68	85731	Transferrin receptor protein 1 OS=Mus musculus OX=10090 GN=Tfrc PE=1 SV=1
168	tr|Q3TXB1|Q3TXB1_MOUSE	116.63	25975	C1q domain-containing protein OS=Mus musculus OX=10090 GN=C1qa PE=2 SV=1
169	Q60994|ADIPO_MOUSE	116.37	26809	Adiponectin OS=Mus musculus OX=10090 GN=Adipoq PE=1 SV=2
170	tr|A0A075B5U7|A0A075B5U7_MOUSE	116.27	13022	Immunoglobulin heavy variable 1-22 (Fragment) OS=Mus musculus OX=10090 GN=Ighv1-22 PE=1 SV=1
171	Q02105|C1QC_MOUSE	116.24	25992	Complement C1q subcomponent subunit C OS=Mus musculus OX=10090 GN=C1qc PE=1 SV=2
172	P14847|CRP_MOUSE	115.63	25360	C-reactive protein OS=Mus musculus OX=10090 GN=Crp PE=1 SV=2
173	tr|F8WI14|F8WI14_MOUSE	115.54	62718	Extracellular matrix protein 1 OS=Mus musculus OX=10090 GN=Ecm1 PE=1 SV=1
174	tr|Q3U4U1|Q3U4U1_MOUSE	114.71	87070	Periostin OS=Mus musculus OX=10090 GN=Postn PE=2 SV=1
175	tr|Q3TWK8|Q3TWK8_MOUSE	113.41	78061	Fibulin-1 OS=Mus musculus OX=10090 GN=Fbln1 PE=2 SV=1
176	Q9Z1T2|TSP4_MOUSE	112.56	106366	Thrombospondin-4 OS=Mus musculus OX=10090 GN=Thbs4 PE=1 SV=1
177	P01656|KV3A3_MOUSE	112.01	11904	Ig kappa chain V-III region MOPC 70 OS=Mus musculus OX=10090 PE=1 SV=1
178	tr|A0A140T8P5|A0A140T8P5_MOUSE	111.36	13264	Immunoglobulin kappa chain variable 8-24 (Fragment) OS=Mus musculus OX=10090 GN=Igkv8-24 PE=1 SV=2
179	tr|Q9JL76|Q9JL76_MOUSE	111.22	10542	Anti-myosin immunoglobulin light chain variable region (Fragment) OS=Mus musculus OX=10090 GN=Igkv4-72 PE=2 SV=1
180	tr|A0A075B5M1|A0A075B5M1_MOUSE	110.14	10157	Immunoglobulin kappa variable 4-63 OS=Mus musculus OX=10090 GN=Igkv4-63 PE=1 SV=1
181	tr|Q711L0|Q711L0_MOUSE	108.9	22677	Secreted phosphoprotein 24 OS=Mus musculus OX=10090 GN=Spp2 PE=2 SV=1
182	O88968|TCO2_MOUSE	107.79	47586	Transcobalamin-2 OS=Mus musculus OX=10090 GN=Tcn2 PE=1 SV=1
183	Q9JHH6|CBPB2_MOUSE	107.59	48871	Carboxypeptidase B2 OS=Mus musculus OX=10090 GN=Cpb2 PE=1 SV=1
184	tr|Q505K6|Q505K6_MOUSE	106.94	37939	AI182371 protein OS=Mus musculus OX=10090 GN=AI182371 PE=2 SV=1
185	P01756|HVM12_MOUSE	106.2	12983	Ig heavy chain V region MOPC 104E OS=Mus musculus OX=10090 PE=1 SV=1
186	tr|A2N494|A2N494_MOUSE	105.26	12632	Aberrantly recombined kappa chain Vk8/J1 region (Fragment) OS=Mus musculus OX=10090 PE=1 SV=1
187	tr|Q05CL2|Q05CL2_MOUSE	105.25	36182	Proz protein OS=Mus musculus OX=10090 GN=Proz PE=2 SV=1
188	tr|Q2WFW2|Q2WFW2_MOUSE	104.41	33542	Splicing variant form of ficolin A (Fragment) OS=Mus musculus OX=10090 GN=Fcna PE=2 SV=1
189	tr|Q3TB63|Q3TB63_MOUSE	102.38	50464	Heat shock cognate 71 kDa protein (Fragment) OS=Mus musculus OX=10090 GN=Hspa8 PE=2 SV=1
190	Q05020|APOC2_MOUSE	102.18	10741	Apolipoprotein C-II OS=Mus musculus OX=10090 GN=Apoc2 PE=2 SV=1
191	tr|A0A140T8M5|A0A140T8M5_MOUSE	101.24	12757	Immunoglobulin kappa variable 6-15 (Fragment) OS=Mus musculus OX=10090 GN=Igkv6-15 PE=1 SV=2
192	tr|A0A075B5R8|A0A075B5R8_MOUSE	100.61	13167	Immunoglobulin heavy variable V11-2 (Fragment) OS=Mus musculus OX=10090 GN=Ighv11-2 PE=4 SV=1
193	tr|K7TD20|K7TD20_MOUSE	99.09	12351	IgM heavy chain variable region (Fragment) OS=Mus musculus OX=10090 PE=2 SV=1
194	tr|A0A075B5R5|A0A075B5R5_MOUSE	99.01	12874	Immunoglobulin heavy variable 4-1 (Fragment) OS=Mus musculus OX=10090 GN=Ighv4-1 PE=1 SV=7
195	tr|Q9U410|Q9U410_MOUSE	97.44	11478	Monoclonal anti-idiotypic Schistosoma japonicum antibody NP30 immunoglobulin light chain variable region (Fragment) OS=Mus musculus OX=10090 PE=4 SV=1
196	P26039|TLN1_MOUSE	96.78	269819	Talin-1 OS=Mus musculus OX=10090 GN=Tln1 PE=1 SV=2
197	tr|Q99K20|Q99K20_MOUSE	96.77	34503	L-lactate dehydrogenase (Fragment) OS=Mus musculus OX=10090 GN=Ldha PE=2 SV=1
198	tr|B7ZCG3|B7ZCG3_MOUSE	94.95	22321	BPI fold containing family A member 2 (Fragment) OS=Mus musculus OX=10090 GN=Bpifa2 PE=1 SV=1
199	P01845|LAC3_MOUSE	94.77	11371	Ig lambda-3 chain C region OS=Mus musculus OX=10090 GN=Iglc3 PE=1 SV=1
200	tr|Q9D1R7|Q9D1R7_MOUSE	94.48	27755	Ifnar2 protein OS=Mus musculus OX=10090 GN=Ifnar2 PE=2 SV=1
201	tr|A0A075B5M7|A0A075B5M7_MOUSE	94.26	10345	Immunoglobulin kappa variable 5-39 OS=Mus musculus OX=10090 GN=Igkv5-39 PE=1 SV=7
202	P14106|C1QB_MOUSE	93.52	26717	Complement C1q subcomponent subunit B OS=Mus musculus OX=10090 GN=C1qb PE=1 SV=2
203	tr|D3Z6T6|D3Z6T6_MOUSE	92.23	29899	Peptidase inhibitor 16 OS=Mus musculus OX=10090 GN=Pi16 PE=1 SV=1
204	tr|A6XA75|A6XA75_MOUSE	91.94	26101	Triggering receptor expressed on myeloid cells-like 1 OS=Mus musculus OX=10090 GN=Treml1 PE=1 SV=1
205	tr|A0A0B4J1J6|A0A0B4J1J6_MOUSE	90.61	13550	Immunoglobulin heavy variable 10-1 (Fragment) OS=Mus musculus OX=10090 GN=Ighv10-1 PE=1 SV=1
206	P63101|1433Z_MOUSE	88.87	27771	14-3-3 protein zeta/delta OS=Mus musculus OX=10090 GN=Ywhaz PE=1 SV=1
207	tr|A0A075B5Q9|A0A075B5Q9_MOUSE	88.6	12943	Immunoglobulin heavy variable 5-15 OS=Mus musculus OX=10090 GN=Ighv5-15 PE=1 SV=1
208	tr|A0A0B4J1H6|A0A0B4J1H6_MOUSE	87.38	13131	Immunoglobulin kappa chain variable 2-137 (Fragment) OS=Mus musculus OX=10090 GN=Igkv2-137 PE=4 SV=1
209	tr|A0NA69|A0NA69_MOUSE	87.3	13358	VDJ complex (Fragment) OS=Mus musculus OX=10090 PE=1 SV=1
210	Q6IRU2|TPM4_MOUSE	87.01	28468	Tropomyosin alpha-4 chain OS=Mus musculus OX=10090 GN=Tpm4 PE=1 SV=3
211	tr|A0A075B677|A0A075B677_MOUSE	86.81	10366	Immunoglobulin kappa variable 4-53 OS=Mus musculus OX=10090 GN=Igkv4-53 PE=1 SV=1
212	tr|Q9EQI5|Q9EQI5_MOUSE	86.16	12252	Chemokine subfamily B Cys-X-Cys OS=Mus musculus OX=10090 GN=Ppbp PE=1 SV=1
213	P01790|HVM21_MOUSE	85.58	13652	Ig heavy chain V region M511 OS=Mus musculus OX=10090 PE=1 SV=1
214	P52480|KPYM_MOUSE	85.38	57845	Pyruvate kinase PKM OS=Mus musculus OX=10090 GN=Pkm PE=1 SV=4
215	P01642|KV5A9_MOUSE	85.32	12615	Ig kappa chain V-V region L7 (Fragment) OS=Mus musculus OX=10090 GN=Gm10881 PE=1 SV=1
216	tr|Q8VC79|Q8VC79_MOUSE	84.12	21283	Apolipoprotein M OS=Mus musculus OX=10090 GN=Apom PE=2 SV=1
217	P08228|SODC_MOUSE	84.12	15943	Superoxide dismutase [Cu-Zn] OS=Mus musculus OX=10090 GN=Sod1 PE=1 SV=2
218	P33587|PROC_MOUSE	83.98	51818	Vitamin K-dependent protein C OS=Mus musculus OX=10090 GN=Proc PE=1 SV=2
219	tr|X5J5R3|X5J5R3_MOUSE	82.18	12839	IgG1 heavy chain VDJ region (Fragment) OS=Mus musculus OX=10090 GN=Ighv1-62 PE=2 SV=1
220	tr|Q61406|Q61406_MOUSE	78.8	38443	Complement factor H-related 1 OS=Mus musculus OX=10090 GN=Cfhr1 PE=1 SV=1
221	Q61268|APOC4_MOUSE	78.7	14288	Apolipoprotein C-IV OS=Mus musculus OX=10090 GN=Apoc4 PE=1 SV=1
222	Q8CIF4|BTD_MOUSE	78.22	58154	Biotinidase OS=Mus musculus OX=10090 GN=Btd PE=1 SV=2
223	P07146|TRY2_MOUSE	77.55	26204	Anionic trypsin-2 OS=Mus musculus OX=10090 GN=Prss2 PE=1 SV=1
224	tr|A0A075B5L2|A0A075B5L2_MOUSE	77.46	12724	Immunoglobulin kappa chain variable 4-91 (Fragment) OS=Mus musculus OX=10090 GN=Igkv4-91 PE=4 SV=2
225	P17182|ENOA_MOUSE	77.22	47141	Alpha-enolase OS=Mus musculus OX=10090 GN=Eno1 PE=1 SV=3
226	tr|A0A075B5N2|A0A075B5N2_MOUSE	76.71	12579	Immunoglobulin kappa chain variable 6-29 OS=Mus musculus OX=10090 GN=Igkv6-29 PE=4 SV=7
227	tr|A0A075B5N3|A0A075B5N3_MOUSE	75.74	10903	Immunoglobulin kappa variable 8-28 OS=Mus musculus OX=10090 GN=Igkv8-28 PE=1 SV=7
228	tr|X5J5E8|X5J5E8_MOUSE	75.06	10314	IgG1 heavy chain VDJ region (Fragment) OS=Mus musculus OX=10090 PE=2 SV=1
229	P04104|K2C1_MOUSE	74.17	65606	Keratin type II cytoskeletal 1 OS=Mus musculus OX=10090 GN=Krt1 PE=1 SV=4
230	P18527|HVM56_MOUSE	72.72	10661	Ig heavy chain V region 914 OS=Mus musculus OX=10090 PE=1 SV=1
231	tr|A0A140T8M4|A0A140T8M4_MOUSE	72.1	11116	Immunoglobulin kappa variable 8-19 OS=Mus musculus OX=10090 GN=Igkv8-19 PE=1 SV=2
232	tr|A0A0B4J1I7|A0A0B4J1I7_MOUSE	72	12752	Immunoglobulin kappa variable 4-68 (Fragment) OS=Mus musculus OX=10090 GN=Igkv4-68 PE=4 SV=1
233	tr|Q499C7|Q499C7_MOUSE	71.55	68483	Carboxylic ester hydrolase OS=Mus musculus OX=10090 GN=Bche PE=2 SV=1
234	tr|O35176|O35176_MOUSE	71.46	10288	ABPA2 OS=Mus musculus OX=10090 GN=Scgb1b2 PE=2 SV=1
235	tr|X5J5T7|X5J5T7_MOUSE	71.28	11295	IgM heavy chain VDJ region (Fragment) OS=Mus musculus OX=10090 PE=2 SV=1
236	Q64727|VINC_MOUSE	71.26	116717	Vinculin OS=Mus musculus OX=10090 GN=Vcl PE=1 SV=4
237	P01633|KV5A1_MOUSE	70.95	16434	Immunoglobulin kappa chain variable 6-17 OS=Mus musculus OX=10090 GN=Igkv6-17 PE=1 SV=1
238	tr|A0A075B5T4|A0A075B5T4_MOUSE	70.25	13109	Immunoglobulin heavy variable 1-4 (Fragment) OS=Mus musculus OX=10090 GN=Ighv1-4 PE=4 SV=1
239	tr|A2NMA3|A2NMA3_MOUSE	70.09	11644	Anti-carcinoma embryonic antigen light chain variable region (Fragment) OS=Mus musculus OX=10090 PE=2 SV=1
240	tr|A0A0D4DAH6|A0A0D4DAH6_MOUSE	69.53	10112	Immunglobulin light chain variable region (Fragment) OS=Mus musculus OX=10090 PE=2 SV=1
241	tr|A0A140T8M9|A0A140T8M9_MOUSE	69.4	13117	Immunoglobulin kappa chain variable 1-122 (Fragment) OS=Mus musculus OX=10090 GN=Igkv1-122 PE=4 SV=2
242	tr|A0A0A6YWU2|A0A0A6YWU2_MOUSE	69.29	67306	Neural cell adhesion molecule 1 OS=Mus musculus OX=10090 GN=Ncam1 PE=1 SV=1
243	P39876|TIMP3_MOUSE	68.68	24182	Metalloproteinase inhibitor 3 OS=Mus musculus OX=10090 GN=Timp3 PE=1 SV=1
244	tr|A0A9K3FID3|A0A9K3FID3_MOUSE	68.06	11984	MCG1037662 OS=Mus musculus OX=10090 GN=mCG_1037662 PE=4 SV=1
245	tr|X5J4W9|X5J4W9_MOUSE	66.86	11230	IgA heavy chain VDJ region (Fragment) OS=Mus musculus OX=10090 PE=2 SV=1
246	Q923D2|BLVRB_MOUSE	65.73	22197	Flavin reductase (NADPH) OS=Mus musculus OX=10090 GN=Blvrb PE=1 SV=3
247	P55065|PLTP_MOUSE	65.67	54453	Phospholipid transfer protein OS=Mus musculus OX=10090 GN=Pltp PE=1 SV=1
248	tr|B7FAV1|B7FAV1_MOUSE	65.29	274626	Filamin alpha (Fragment) OS=Mus musculus OX=10090 GN=Flna PE=1 SV=1
249	Q61646|HPT_MOUSE	64.71	38752	Haptoglobin OS=Mus musculus OX=10090 GN=Hp PE=1 SV=1
250	P62897|CYC_MOUSE	64.24	11605	Cytochrome c somatic OS=Mus musculus OX=10090 GN=Cycs PE=1 SV=2
251	Q9QUM9|PSA6_MOUSE	63.27	27372	Proteasome subunit alpha type-6 OS=Mus musculus OX=10090 GN=Psma6 PE=1 SV=1
252	P12399|CTL2A_MOUSE	62.56	15883	Protein CTLA-2-alpha OS=Mus musculus OX=10090 GN=Ctla2a PE=2 SV=2
253	P13634|CAH1_MOUSE	62.25	28331	Carbonic anhydrase 1 OS=Mus musculus OX=10090 GN=Ca1 PE=1 SV=4
254	tr|Q3TCF3|Q3TCF3_MOUSE	60.5	38463	L-selectin OS=Mus musculus OX=10090 GN=Sell PE=1 SV=1
255	P40124|CAP1_MOUSE	58.39	51565	Adenylyl cyclase-associated protein 1 OS=Mus musculus OX=10090 GN=Cap1 PE=1 SV=4
256	tr|A0A140T8P3|A0A140T8P3_MOUSE	58.12	12547	Immunoglobulin kappa chain variable 15-103 (Fragment) OS=Mus musculus OX=10090 GN=Igkv15-103 PE=4 SV=2
257	tr|X5J4N1|X5J4N1_MOUSE	57.47	11453	IgM heavy chain VDJ region (Fragment) OS=Mus musculus OX=10090 PE=2 SV=1
258	tr|Q3UKW2|Q3UKW2_MOUSE	57.35	21560	EF-hand domain-containing protein OS=Mus musculus OX=10090 PE=1 SV=1
259	tr|A0A075B6D5|A0A075B6D5_MOUSE	56.7	12735	Immunoglobulin kappa chain variable 19-93 OS=Mus musculus OX=10090 GN=Igkv19-93 PE=1 SV=7
260	tr|Q3TR98|Q3TR98_MOUSE	55.89	81284	Ig-like domain-containing protein OS=Mus musculus OX=10090 GN=Vcam1 PE=2 SV=1
261	tr|H7BXC3|H7BXC3_MOUSE	54.96	17997	Triosephosphate isomerase OS=Mus musculus OX=10090 GN=Tpi1 PE=1 SV=1
262	tr|A0A7H1MFM9|A0A7H1MFM9_MUSMC	54.57	10214	ABPBG2 OS=Mus musculus castaneus OX=10091 GN=Abpbg2 PE=3 SV=1
263	Q6NXH9|K2C73_MOUSE	54.49	58911	Keratin type II cytoskeletal 73 OS=Mus musculus OX=10090 GN=Krt73 PE=1 SV=1
264	tr|Q62321|Q62321_MOUSE	53.84	40198	TL antigen (Fragment) OS=Mus musculus OX=10090 GN=H2-T3 PE=2 SV=1
265	tr|Q91X70|Q91X70_MOUSE	53.34	86631	Complement component 6 OS=Mus musculus OX=10090 GN=C6 PE=1 SV=1
266	A2AQ07|TBB1_MOUSE	53.14	50441	Tubulin beta-1 chain OS=Mus musculus OX=10090 GN=Tubb1 PE=1 SV=1
267	tr|Q9CVR0|Q9CVR0_MOUSE	53.05	32259	Tubulin beta chain (Fragment) OS=Mus musculus OX=10090 GN=Tubb4b PE=2 SV=2
268	tr|A2NVF0|A2NVF0_MOUSE	52.49	11931	Immnuoglobulin kappa light chain (Fragment) OS=Mus musculus OX=10090 PE=4 SV=1
269	P15327|PMGE_MOUSE	51.65	29978	Bisphosphoglycerate mutase OS=Mus musculus OX=10090 GN=Bpgm PE=1 SV=2
270	tr|Q8CAG6|Q8CAG6_MOUSE	51.6	37154	Pleckstrin OS=Mus musculus OX=10090 GN=Plek PE=1 SV=1
271	tr|Q9Z1R9|Q9Z1R9_MOUSE	51.16	26135	Protease serine 1 (trypsin 1) OS=Mus musculus OX=10090 GN=Prss1 PE=1 SV=1
272	Q8BK48|EST2E_MOUSE	50.36	62318	Pyrethroid hydrolase Ces2e OS=Mus musculus OX=10090 GN=Ces2e PE=1 SV=1
273	O09131|GSTO1_MOUSE	49.02	27498	Glutathione S-transferase omega-1 OS=Mus musculus OX=10090 GN=Gsto1 PE=1 SV=2
274	tr|Q4L0E6|Q4L0E6_MOUSE	48.96	47619	Type II cytokeratin Kb40 (Fragment) OS=Mus musculus OX=10090 GN=Krt78 PE=2 SV=1
275	tr|Q3TAJ4|Q3TAJ4_MOUSE	48.55	103163	Anion exchange protein OS=Mus musculus OX=10090 GN=Slc4a1 PE=2 SV=1
276	Q9ES30|C1QT3_MOUSE	45.63	26828	Complement C1q tumor necrosis factor-related protein 3 OS=Mus musculus OX=10090 GN=C1qtnf3 PE=2 SV=1
277	P35917|VGFR3_MOUSE	44.34	153016	Vascular endothelial growth factor receptor 3 OS=Mus musculus OX=10090 GN=Flt4 PE=1 SV=1
278	tr|E9Q8K5|E9Q8K5_MOUSE	43.68	3715952	Titin OS=Mus musculus OX=10090 GN=Ttn PE=1 SV=1
279	tr|Q3UF58|Q3UF58_MOUSE	43.3	59698	Catalase OS=Mus musculus OX=10090 GN=Cat PE=2 SV=1
280	tr|Q3TLT9|Q3TLT9_MOUSE	43.11	37884	CD44 antigen OS=Mus musculus OX=10090 GN=Cd44 PE=2 SV=1
281	tr|Q7TT42|Q7TT42_MOUSE	42.9	26420	Trypsinogen 5 OS=Mus musculus OX=10090 GN=trypsinogen PE=4 SV=1
282	tr|Q8BUM4|Q8BUM4_MOUSE	42.59	25396	Uncharacterized protein OS=Mus musculus OX=10090 GN=Apon PE=2 SV=1
283	tr|D3Z6T3|D3Z6T3_MOUSE	41.73	39247	Cathepsin E OS=Mus musculus OX=10090 GN=Ctse PE=1 SV=1
284	tr|Q3UDC5|Q3UDC5_MOUSE	41.47	25677	Intercellular adhesion molecule N-terminal domain-containing protein (Fragment) OS=Mus musculus OX=10090 GN=Icam1 PE=2 SV=1
285	tr|Q920E8|Q920E8_MOUSE	41.15	13204	Pterin-mimicking anti-idiotope heavy chain variable region (Fragment) OS=Mus musculus OX=10090 PE=4 SV=1
286	P45700|MA1A1_MOUSE	39.75	73276	Mannosyl-oligosaccharide 1 2-alpha-mannosidase IA OS=Mus musculus OX=10090 GN=Man1a1 PE=1 SV=1
287	Q3UV17|K22O_MOUSE	39.52	62845	Keratin type II cytoskeletal 2 oral OS=Mus musculus OX=10090 GN=Krt76 PE=1 SV=1
288	tr|Q3TDZ5|Q3TDZ5_MOUSE	37.64	58440	Uncharacterized protein (Fragment) OS=Mus musculus OX=10090 GN=Tgfbi PE=2 SV=1
289	tr|A0A0A6YY34|A0A0A6YY34_MOUSE	36.76	16354	Glutathione peroxidase OS=Mus musculus OX=10090 GN=Gpx1 PE=1 SV=1
290	tr|Q3TB69|Q3TB69_MOUSE	36.23	80399	Aminopeptidase OS=Mus musculus OX=10090 GN=Anpep PE=2 SV=1
291	Q45VK7|DYHC2_MOUSE	35.84	492344	Cytoplasmic dynein 2 heavy chain 1 OS=Mus musculus OX=10090 GN=Dync2h1 PE=1 SV=1
292	P50446|K2C6A_MOUSE	35.76	59335	Keratin type II cytoskeletal 6A OS=Mus musculus OX=10090 GN=Krt6a PE=1 SV=3
293	Q3TTY5|K22E_MOUSE	35.49	70923	Keratin type II cytoskeletal 2 epidermal OS=Mus musculus OX=10090 GN=Krt2 PE=1 SV=1
294	Q8K0E8|FIBB_MOUSE	35.16	54753	Fibrinogen beta chain OS=Mus musculus OX=10090 GN=Fgb PE=1 SV=1
295	tr|G3UX53|G3UX53_MOUSE	33.43	12282	Coronin (Fragment) OS=Mus musculus OX=10090 GN=Coro1a PE=1 SV=1
296	tr|A0A5F8MQ58|A0A5F8MQ58_MOUSE	33.01	162352	Periaxin (Fragment) OS=Mus musculus OX=10090 GN=Prx PE=1 SV=1
297	tr|Q9CZ58|Q9CZ58_MOUSE	32.69	26012	Proteasome subunit alpha type OS=Mus musculus OX=10090 GN=Psma2 PE=2 SV=1
298	tr|E9QP46|E9QP46_MOUSE	31.55	782157	Spectrin repeat containing nuclear envelope 2 OS=Mus musculus OX=10090 GN=Syne2 PE=1 SV=1
299	P02815|MUCL2_MOUSE	31.34	14802	Mucin-like protein 2 OS=Mus musculus OX=10090 GN=Mucl2 PE=2 SV=2
300	tr|Q5XK22|Q5XK22_MOUSE	31.19	137142	Angiotensin-converting enzyme (Fragment) OS=Mus musculus OX=10090 GN=Ace PE=2 SV=1
301	tr|Q3TWM9|Q3TWM9_MOUSE	30.03	58299	Prosaposin (Fragment) OS=Mus musculus OX=10090 GN=Psap PE=2 SV=1
302	O08807|PRDX4_MOUSE	29.51	31053	Peroxiredoxin-4 OS=Mus musculus OX=10090 GN=Prdx4 PE=1 SV=1
303	P70296|PEBP1_MOUSE	29.42	20830	Phosphatidylethanolamine-binding protein 1 OS=Mus musculus OX=10090 GN=Pebp1 PE=1 SV=3
304	tr|Q3UEX8|Q3UEX8_MOUSE	28.65	100493	Pleckstrin homology domain-containing family A member 6 (Fragment) OS=Mus musculus OX=10090 GN=Plekha6 PE=2 SV=1
305	Q78ZA7|NP1L4_MOUSE	28.61	42679	Nucleosome assembly protein 1-like 4 OS=Mus musculus OX=10090 GN=Nap1l4 PE=1 SV=1
306	tr|Q3TB95|Q3TB95_MOUSE	28.23	58783	Alpha-mannosidase (Fragment) OS=Mus musculus OX=10090 GN=Man2b1 PE=2 SV=1
307	tr|A0A589P973|A0A589P973_MOUSE	28.06	225909	Neuron navigator 1 OS=Mus musculus OX=10090 GN=Nav1 PE=1 SV=1
308	tr|Q69ZZ8|Q69ZZ8_MOUSE	27.9	126525	MKIAA0758 protein (Fragment) OS=Mus musculus OX=10090 GN=Adgrf5 PE=2 SV=1
309	tr|F8VQ07|F8VQ07_MOUSE	27.46	70174	Albumin superfamily member 1 OS=Mus musculus OX=10090 GN=Albfm1 PE=1 SV=2
310	P47878|IBP3_MOUSE	27.27	31687	Insulin-like growth factor-binding protein 3 OS=Mus musculus OX=10090 GN=Igfbp3 PE=2 SV=2
311	tr|D3YU09|D3YU09_MOUSE	26.37	42479	Guanine deaminase OS=Mus musculus OX=10090 GN=Gda PE=1 SV=1
312	tr|S4R2M7|S4R2M7_MOUSE	25.45	27715	Phosphoglycerate kinase OS=Mus musculus OX=10090 GN=Pgk1 PE=1 SV=1
313	tr|B2MWM9|B2MWM9_MOUSE	25.45	47995	Calreticulin OS=Mus musculus OX=10090 GN=Calr PE=1 SV=1
314	Q6ZWR6|SYNE1_MOUSE	25.29	1009946	Nesprin-1 OS=Mus musculus OX=10090 GN=Syne1 PE=1 SV=2
315	tr|Q8VGJ0|Q8VGJ0_MOUSE	25.11	35133	Olfactory receptor OS=Mus musculus OX=10090 GN=Or6c2 PE=3 SV=1
316	tr|Q8BTU5|Q8BTU5_MOUSE	24.89	29466	Proteasome subunit alpha type OS=Mus musculus OX=10090 GN=Psma1 PE=2 SV=1
317	tr|A0A1L1SS61|A0A1L1SS61_MOUSE	22.63	12283	glutathione transferase (Fragment) OS=Mus musculus OX=10090 GN=Gsta4 PE=1 SV=1
318	tr|A0A075B5T5|A0A075B5T5_MOUSE	22.62	10846	Immunoglobulin heavy variable V1-5 OS=Mus musculus OX=10090 GN=Ighv1-5 PE=1 SV=1
319	P97868|RBBP6_MOUSE	22.22	199586	E3 ubiquitin-protein ligase RBBP6 OS=Mus musculus OX=10090 GN=Rbbp6 PE=1 SV=5
320	P34884|MIF_MOUSE	22.12	12504	Macrophage migration inhibitory factor OS=Mus musculus OX=10090 GN=Mif PE=1 SV=2
321	tr|Q8K173|Q8K173_MOUSE	22.04	115140	Col3a1 protein (Fragment) OS=Mus musculus OX=10090 GN=Col3a1 PE=2 SV=1
322	tr|A0A5F8MPB7|A0A5F8MPB7_MOUSE	21.97	92892	ArfGAP with GTPase domain ankyrin repeat and PH domain 2 OS=Mus musculus OX=10090 GN=Agap2 PE=1 SV=1
323	tr|Q3V3K3|Q3V3K3_MOUSE	21.94	53065	TAO kinase 3 OS=Mus musculus OX=10090 GN=Taok3 PE=1 SV=1
324	tr|E9PVG8|E9PVG8_MOUSE	21.84	280230	RIKEN cDNA 9530053A07 gene OS=Mus musculus OX=10090 GN=Fcgbpl1 PE=1 SV=1
325	tr|A0A087WPX3|A0A087WPX3_MOUSE	20.99	150357	Neurofascin OS=Mus musculus OX=10090 GN=Nfasc PE=1 SV=1
326	tr|Q3TU64|Q3TU64_MOUSE	20.39	129597	Fibrillar collagen NC1 domain-containing protein OS=Mus musculus OX=10090 GN=Col1a2 PE=2 SV=1

## Sheet: SM-102
Protein Number	Accession ID	-10lgP	Avg. Mass	Description
1	P07724|ALBU_MOUSE	559.02	68693	Albumin OS=Mus musculus OX=10090 GN=Alb PE=1 SV=3
2	Q61838|PZP_MOUSE	480.9	165852	Pregnancy zone protein OS=Mus musculus OX=10090 GN=Pzp PE=1 SV=3
3	Q921I1|TRFE_MOUSE	465.86	76724	Serotransferrin OS=Mus musculus OX=10090 GN=Tf PE=1 SV=1
4	P01027|CO3_MOUSE	462.21	186483	Complement C3 OS=Mus musculus OX=10090 GN=C3 PE=1 SV=3
5	P28665|MUG1_MOUSE	428.59	165297	Murinoglobulin-1 OS=Mus musculus OX=10090 GN=Mug1 PE=1 SV=3
6	P20918|PLMN_MOUSE	396.5	90808	Plasminogen OS=Mus musculus OX=10090 GN=Plg PE=1 SV=3
7	P07758|A1AT1_MOUSE	392.63	46003	Alpha-1-antitrypsin 1-1 OS=Mus musculus OX=10090 GN=Serpina1a PE=1 SV=4
8	P21614|VTDB_MOUSE	376.86	53600	Vitamin D-binding protein OS=Mus musculus OX=10090 GN=Gc PE=1 SV=2
9	P06909|CFAH_MOUSE	375.86	139137	Complement factor H OS=Mus musculus OX=10090 GN=Cfh PE=1 SV=2
10	tr|A0A2P9DUN6|A0A2P9DUN6_MOUSE	373.88	46009	Serpina1 DOM-7 OS=Mus musculus OX=10090 GN=DOM-7 PE=2 SV=1
11	tr|G3X9T8|G3X9T8_MOUSE	362.75	121080	Ceruloplasmin OS=Mus musculus OX=10090 GN=Cp PE=1 SV=1
12	Q00898|A1AT5_MOUSE	361.55	45891	Alpha-1-antitrypsin 1-5 OS=Mus musculus OX=10090 GN=Serpina1e PE=1 SV=1
13	P07759|SPA3K_MOUSE	357.28	46880	Serine protease inhibitor A3K OS=Mus musculus OX=10090 GN=Serpina3k PE=1 SV=2
14	Q91X72|HEMO_MOUSE	352.2	51318	Hemopexin OS=Mus musculus OX=10090 GN=Hpx PE=1 SV=2
15	tr|B9EHT6|B9EHT6_MOUSE	327.59	250295	Fibronectin OS=Mus musculus OX=10090 GN=Fn1 PE=1 SV=1
16	P32261|ANT3_MOUSE	322.6	52004	Antithrombin-III OS=Mus musculus OX=10090 GN=Serpinc1 PE=1 SV=1
17	P13020|GELS_MOUSE	322.33	85942	Gelsolin OS=Mus musculus OX=10090 GN=Gsn PE=1 SV=3
18	tr|B8JJN0|B8JJN0_MOUSE	321.2	142325	Complement C2 OS=Mus musculus OX=10090 GN=Gm20547 PE=4 SV=1
19	tr|Q3U9Q8|Q3U9Q8_MOUSE	318.84	80762	Gelsolin OS=Mus musculus OX=10090 GN=Gsn PE=2 SV=1
20	tr|B2RXW7|B2RXW7_MOUSE	316.16	192904	Complement component 4B (Childo blood group) OS=Mus musculus OX=10090 GN=C4b PE=2 SV=1
21	tr|Q3TIU3|Q3TIU3_MOUSE	313.93	37298	Alpha-2-HS-glycoprotein OS=Mus musculus OX=10090 GN=Ahsg PE=2 SV=1
22	Q9DBD0|ICA_MOUSE	313.1	76766	Inhibitor of carbonic anhydrase OS=Mus musculus OX=10090 GN=Ica PE=1 SV=1
23	P06728|APOA4_MOUSE	311.87	45029	Apolipoprotein A-IV OS=Mus musculus OX=10090 GN=Apoa4 PE=1 SV=3
24	O89020|AFAM_MOUSE	311.07	69379	Afamin OS=Mus musculus OX=10090 GN=Afm PE=1 SV=2
25	P23953|EST1C_MOUSE	311.04	61056	Carboxylesterase 1C OS=Mus musculus OX=10090 GN=Ces1c PE=1 SV=4
26	P02088|HBB1_MOUSE	307.29	15840	Hemoglobin subunit beta-1 OS=Mus musculus OX=10090 GN=Hbb-b1 PE=1 SV=2
27	tr|D3YTY9|D3YTY9_MOUSE	305.87	53205	Kininogen 1 OS=Mus musculus OX=10090 GN=Kng1 PE=1 SV=1
28	P01872|IGHM_MOUSE	305.6	49972	Immunoglobulin heavy constant mu OS=Mus musculus OX=10090 GN=Ighm PE=1 SV=2
29	tr|E9Q1Y3|E9Q1Y3_MOUSE	301.46	503910	Apolipoprotein B (Fragment) OS=Mus musculus OX=10090 GN=Apob PE=1 SV=1
30	P28666|MUG2_MOUSE	300.49	162381	Murinoglobulin-2 OS=Mus musculus OX=10090 GN=Mug2 PE=1 SV=2
31	tr|Q91WU7|Q91WU7_MOUSE	294.42	101343	Inter-alpha trypsin inhibitor heavy chain 1 (Fragment) OS=Mus musculus OX=10090 GN=Itih1 PE=2 SV=1
32	tr|Q9CY06|Q9CY06_MOUSE	294.23	15112	Globin family profile domain-containing protein OS=Mus musculus OX=10090 PE=2 SV=1
33	Q00623|APOA1_MOUSE	292.53	30616	Apolipoprotein A-I OS=Mus musculus OX=10090 GN=Apoa1 PE=1 SV=2
34	P35441|TSP1_MOUSE	291.5	129647	Thrombospondin-1 OS=Mus musculus OX=10090 GN=Thbs1 PE=1 SV=1
35	tr|A8DUV1|A8DUV1_MOUSE	287.56	15141	Alpha-globin OS=Mus musculus OX=10090 GN=Hbat1 PE=3 SV=1
36	Q01339|APOH_MOUSE	285.89	38619	Beta-2-glycoprotein 1 OS=Mus musculus OX=10090 GN=Apoh PE=1 SV=1
37	P19221|THRB_MOUSE	285.39	70269	Prothrombin OS=Mus musculus OX=10090 GN=F2 PE=1 SV=1
38	Q61129|CFAI_MOUSE	282.96	67261	Complement factor I OS=Mus musculus OX=10090 GN=Cfi PE=1 SV=3
39	P07309|TTHY_MOUSE	279.74	15776	Transthyretin OS=Mus musculus OX=10090 GN=Ttr PE=1 SV=1
40	Q06770|CBG_MOUSE	278.65	44769	Corticosteroid-binding globulin OS=Mus musculus OX=10090 GN=Serpina6 PE=1 SV=1
41	tr|Q58EV2|Q58EV2_MOUSE	278.05	23022	Apoa1 protein OS=Mus musculus OX=10090 GN=Apoa1 PE=2 SV=1
42	A6X935|ITIH4_MOUSE	274.58	104660	Inter alpha-trypsin inhibitor heavy chain 4 OS=Mus musculus OX=10090 GN=Itih4 PE=1 SV=2
43	P06684|CO5_MOUSE	272.18	188877	Complement C5 OS=Mus musculus OX=10090 GN=C5 PE=1 SV=2
44	Q06890|CLUS_MOUSE	267.11	51656	Clusterin OS=Mus musculus OX=10090 GN=Clu PE=1 SV=1
45	P42703|LIFR_MOUSE	267.07	122574	Leukemia inhibitory factor receptor OS=Mus musculus OX=10090 GN=Lifr PE=1 SV=1
46	tr|Q54AH9|Q54AH9_MOUSE	264.47	15747	Beta-2-globin (Fragment) OS=Mus musculus OX=10090 GN=Hbb-b2 PE=2 SV=1
47	tr|A2P1G9|A2P1G9_MOUSE	263.27	24086	Kappa light chain (Fragment) OS=Mus musculus OX=10090 GN=Igkc PE=1 SV=1
48	P26262|KLKB1_MOUSE	260.91	71383	Plasma kallikrein OS=Mus musculus OX=10090 GN=Klkb1 PE=1 SV=2
49	Q61703|ITIH2_MOUSE	260.35	105928	Inter-alpha-trypsin inhibitor heavy chain H2 OS=Mus musculus OX=10090 GN=Itih2 PE=1 SV=1
50	Q03734|SPA3M_MOUSE	259.89	47064	Serine protease inhibitor A3M OS=Mus musculus OX=10090 GN=Serpina3m PE=1 SV=2
51	tr|Q6S9I3|Q6S9I3_MOUSE	259.65	71272	HMW kininogen-II OS=Mus musculus OX=10090 GN=Kng2 PE=1 SV=1
52	tr|Q9QUN8|Q9QUN8_MOUSE	259.36	15703	Beta-2-globin (Fragment) OS=Mus musculus OX=10090 GN=Hbb-b2 PE=2 SV=1
53	tr|D3Z5G7|D3Z5G7_MOUSE	255.36	62197	Carboxylic ester hydrolase OS=Mus musculus OX=10090 GN=Ces1b PE=1 SV=1
54	tr|Q8CB17|Q8CB17_MOUSE	255.09	42743	Cystatin fetuin-B-type domain-containing protein OS=Mus musculus OX=10090 GN=Fetub PE=2 SV=1
55	tr|I6L9E1|I6L9E1_MOUSE	254.12	26299	Ig-like domain-containing protein OS=Mus musculus OX=10090 PE=2 SV=1
56	tr|A0A0M3KL49|A0A0M3KL49_MOUSE	250.84	24086	Fab4201 heavy chain OS=Mus musculus OX=10090 PE=1 SV=1
57	tr|I6L985|I6L985_MOUSE	250.19	51976	Igh protein OS=Mus musculus OX=10090 GN=Igh PE=1 SV=1
58	P29788|VTNC_MOUSE	249.68	54849	Vitronectin OS=Mus musculus OX=10090 GN=Vtn PE=1 SV=2
59	tr|Q4LDF6|Q4LDF6_MOUSE	241.19	37932	Complement factor H-related 2 OS=Mus musculus OX=10090 GN=Cfhr2 PE=1 SV=1
60	tr|A0A0M4KM70|A0A0M4KM70_MOUSE	239.4	50295	Monoclonal 11D8 anti-human butyrylcholinesterase (BChE) heavy chain OS=Mus musculus OX=10090 PE=2 SV=1
61	tr|B7ZNS9|B7ZNS9_MOUSE	238.85	27986	Cfd protein OS=Mus musculus OX=10090 GN=Cfd PE=2 SV=1
62	tr|Q3U5R4|Q3U5R4_MOUSE	236.53	41709	Actin cytoplasmic 1 OS=Mus musculus OX=10090 GN=Actb PE=2 SV=1
63	P29621|SPA3C_MOUSE	236.36	46766	Serine protease inhibitor A3C OS=Mus musculus OX=10090 GN=Serpina3c PE=2 SV=1
64	Q8BND5|QSOX1_MOUSE	235.31	82785	Sulfhydryl oxidase 1 OS=Mus musculus OX=10090 GN=Qsox1 PE=1 SV=1
65	tr|A0A2I3BRQ3|A0A2I3BRQ3_MOUSE	234.29	78017	Inter-alpha trypsin inhibitor heavy chain 3 OS=Mus musculus OX=10090 GN=Itih3 PE=1 SV=1
66	Q61247|A2AP_MOUSE	233.93	54972	Alpha-2-antiplasmin OS=Mus musculus OX=10090 GN=Serpinf2 PE=1 SV=1
67	P97290|IC1_MOUSE	233.6	55585	Plasma protease C1 inhibitor OS=Mus musculus OX=10090 GN=Serping1 PE=1 SV=3
68	P08226|APOE_MOUSE	230.66	35867	Apolipoprotein E OS=Mus musculus OX=10090 GN=Apoe PE=1 SV=2
69	tr|Q6LD55|Q6LD55_MOUSE	229.81	11319	Apolipoprotein A-II OS=Mus musculus OX=10090 GN=Apoa2 PE=2 SV=1
70	tr|A0A4U9FKB1|A0A4U9FKB1_MOUSE	221.7	36198	IgG3 OS=Mus musculus OX=10090 GN=Ighg3 PE=4 SV=1
71	P70389|ALS_MOUSE	219.59	66960	Insulin-like growth factor-binding protein complex acid labile subunit OS=Mus musculus OX=10090 GN=Igfals PE=1 SV=1
72	Q07968|F13B_MOUSE	219.02	76195	Coagulation factor XIII B chain OS=Mus musculus OX=10090 GN=F13b PE=1 SV=2
73	P01867|IGG2B_MOUSE	217.82	44259	Immunoglobulin heavy constant gamma 2B OS=Mus musculus OX=10090 GN=Ighg2b PE=1 SV=3
74	Q64726|ZA2G_MOUSE	217.27	35332	Zinc-alpha-2-glycoprotein OS=Mus musculus OX=10090 GN=Azgp1 PE=1 SV=2
75	Q9JJN5|CBPN_MOUSE	215.87	51845	Carboxypeptidase N catalytic chain OS=Mus musculus OX=10090 GN=Cpn1 PE=1 SV=1
76	Q9DBB9|CPN2_MOUSE	215.58	60479	Carboxypeptidase N subunit 2 OS=Mus musculus OX=10090 GN=Cpn2 PE=1 SV=2
77	Q8K182|CO8A_MOUSE	213.87	66080	Complement component C8 alpha chain OS=Mus musculus OX=10090 GN=C8a PE=1 SV=1
78	Q8BH35|CO8B_MOUSE	212.73	66229	Complement component C8 beta chain OS=Mus musculus OX=10090 GN=C8b PE=1 SV=1
79	tr|Q5U472|Q5U472_MOUSE	211.3	52028	Igh protein OS=Mus musculus OX=10090 GN=Igh PE=2 SV=1
80	P11680|PROP_MOUSE	210.63	50327	Properdin OS=Mus musculus OX=10090 GN=Cfp PE=1 SV=2
81	tr|Q3UTR7|Q3UTR7_MOUSE	209.87	52670	Angiotensinogen OS=Mus musculus OX=10090 GN=Agt PE=1 SV=1
82	O70362|PHLD_MOUSE	209.82	93255	Phosphatidylinositol-glycan-specific phospholipase D OS=Mus musculus OX=10090 GN=Gpld1 PE=1 SV=1
83	P51885|LUM_MOUSE	208.35	38265	Lumican OS=Mus musculus OX=10090 GN=Lum PE=1 SV=2
84	P01898|HA10_MOUSE	208.25	37251	H-2 class I histocompatibility antigen Q10 alpha chain OS=Mus musculus OX=10090 GN=H2-Q10 PE=1 SV=3
85	Q9ESB3|HRG_MOUSE	208.23	59163	Histidine-rich glycoprotein OS=Mus musculus OX=10090 GN=Hrg PE=1 SV=2
86	tr|Q66K04|Q66K04_MOUSE	208.22	52259	Igh protein OS=Mus musculus OX=10090 GN=Igh PE=2 SV=1
87	O88947|FA10_MOUSE	207.83	54018	Coagulation factor X OS=Mus musculus OX=10090 GN=F10 PE=1 SV=1
88	P01863|GCAA_MOUSE	205.92	36389	Ig gamma-2A chain C region A allele OS=Mus musculus OX=10090 GN=Ighg PE=1 SV=1
89	tr|O35399|O35399_MOUSE	205.81	21359	Alpha-2-HS-glycoprotein (Fragment) OS=Mus musculus OX=10090 GN=Ahsg PE=4 SV=1
90	tr|Q6PJB2|Q6PJB2_MOUSE	205.63	51330	Igh protein OS=Mus musculus OX=10090 GN=Igh PE=1 SV=1
91	tr|Q9ERV6|Q9ERV6_MOUSE	204.35	71477	receptor protein-tyrosine kinase OS=Mus musculus OX=10090 GN=Egfr PE=4 SV=1
92	P12246|SAMP_MOUSE	203.03	26247	Serum amyloid P-component OS=Mus musculus OX=10090 GN=Apcs PE=1 SV=2
93	Q9QWK4|CD5L_MOUSE	202.12	38863	CD5 antigen-like OS=Mus musculus OX=10090 GN=Cd5l PE=1 SV=3
94	P08607|C4BPA_MOUSE	200.96	51524	C4b-binding protein OS=Mus musculus OX=10090 GN=C4bpa PE=1 SV=3
95	Q9R098|HGFA_MOUSE	199.95	70568	Hepatocyte growth factor activator OS=Mus musculus OX=10090 GN=Hgfac PE=1 SV=1
96	tr|A0A571BF69|A0A571BF69_MOUSE	195.95	413024	Maltase-glucoamylase OS=Mus musculus OX=10090 GN=Mgam PE=1 SV=1
97	P06683|CO9_MOUSE	195.91	62002	Complement component C9 OS=Mus musculus OX=10090 GN=C9 PE=1 SV=2
98	P41317|MBL2_MOUSE	193.45	25957	Mannose-binding protein C OS=Mus musculus OX=10090 GN=Mbl2 PE=1 SV=2
99	Q8CG14|CS1A_MOUSE	193.25	76858	Complement C1s-1 subcomponent OS=Mus musculus OX=10090 GN=C1s1 PE=2 SV=2
100	Q8R121|ZPI_MOUSE	190.7	51797	Protein Z-dependent protease inhibitor OS=Mus musculus OX=10090 GN=Serpina10 PE=1 SV=1
101	P97298|PEDF_MOUSE	190.44	46234	Pigment epithelium-derived factor OS=Mus musculus OX=10090 GN=Serpinf1 PE=1 SV=2
102	P63268|ACTH_MOUSE	188.81	41877	Actin gamma-enteric smooth muscle OS=Mus musculus OX=10090 GN=Actg2 PE=1 SV=1
103	P49182|HEP2_MOUSE	188.68	54497	Heparin cofactor 2 OS=Mus musculus OX=10090 GN=Serpind1 PE=1 SV=1
104	Q80YC5|FA12_MOUSE	184.6	65701	Coagulation factor XII OS=Mus musculus OX=10090 GN=F12 PE=1 SV=2
105	tr|Q3U017|Q3U017_MOUSE	184.35	124187	VWFD domain-containing protein (Fragment) OS=Mus musculus OX=10090 GN=Vwf PE=2 SV=1
106	tr|E9Q8B6|E9Q8B6_MOUSE	182.43	92839	Complement factor H-related 4 OS=Mus musculus OX=10090 GN=Cfhr4 PE=1 SV=1
107	Q07456|AMBP_MOUSE	182.16	39029	Protein AMBP OS=Mus musculus OX=10090 GN=Ambp PE=1 SV=2
108	O88783|FA5_MOUSE	181.4	247228	Coagulation factor V OS=Mus musculus OX=10090 GN=F5 PE=1 SV=1
109	P21180|CO2_MOUSE	174.41	84742	Complement C2 OS=Mus musculus OX=10090 GN=C2 PE=1 SV=2
110	tr|B5TE76|B5TE76_MOUSE	173.45	20390	Major urinary protein 14 OS=Mus musculus OX=10090 GN=Mup17 PE=2 SV=1
111	P33622|APOC3_MOUSE	173.37	10982	Apolipoprotein C-III OS=Mus musculus OX=10090 GN=Apoc3 PE=1 SV=2
112	P34928|APOC1_MOUSE	171.76	9696	Apolipoprotein C-I OS=Mus musculus OX=10090 GN=Apoc1 PE=1 SV=1
113	tr|A2BIN1|A2BIN1_MOUSE	169.37	20681	Major urinary protein 10 OS=Mus musculus OX=10090 GN=Mup10 PE=2 SV=1
114	P00920|CAH2_MOUSE	168.86	29033	Carbonic anhydrase 2 OS=Mus musculus OX=10090 GN=Ca2 PE=1 SV=4
115	Q60590|A1AG1_MOUSE	167.95	23895	Alpha-1-acid glycoprotein 1 OS=Mus musculus OX=10090 GN=Orm1 PE=1 SV=1
116	tr|Q3TF08|Q3TF08_MOUSE	165.88	20201	Retinol-binding protein 4 (Fragment) OS=Mus musculus OX=10090 GN=Rbp4 PE=2 SV=1
117	P98064|MASP1_MOUSE	165.8	79968	Mannan-binding lectin serine protease 1 OS=Mus musculus OX=10090 GN=Masp1 PE=1 SV=2
118	tr|A2BHD2|A2BHD2_MOUSE	162.47	19366	Predicted gene 14743 OS=Mus musculus OX=10090 GN=Gm14743 PE=3 SV=1
119	P52430|PON1_MOUSE	161.88	39565	Serum paraoxonase/arylesterase 1 OS=Mus musculus OX=10090 GN=Pon1 PE=1 SV=2
120	tr|Q64466|Q64466_MOUSE	161	27409	Superoxide dismutase [Cu-Zn] OS=Mus musculus OX=10090 GN=Sod3 PE=2 SV=1
121	Q8BPB5|FBLN3_MOUSE	158.25	54953	EGF-containing fibulin-like extracellular matrix protein 1 OS=Mus musculus OX=10090 GN=Efemp1 PE=1 SV=1
122	tr|Q3TAZ7|Q3TAZ7_MOUSE	156.83	61648	Ig-like domain-containing protein OS=Mus musculus OX=10090 GN=Csf1r PE=2 SV=1
123	P01678|KV6A4_MOUSE	155.07	11554	Ig kappa chain V-VI region SAPC 10 OS=Mus musculus OX=10090 PE=1 SV=1
124	O35930|GP1BA_MOUSE	155	80055	Platelet glycoprotein Ib alpha chain OS=Mus musculus OX=10090 GN=Gp1ba PE=1 SV=2
125	tr|D3YXF5|D3YXF5_MOUSE	154.34	93338	Complement component 7 OS=Mus musculus OX=10090 GN=C7 PE=1 SV=2
126	O09164|SODE_MOUSE	153.03	27392	Extracellular superoxide dismutase [Cu-Zn] OS=Mus musculus OX=10090 GN=Sod3 PE=1 SV=1
127	Q6GQT1|A2MG_MOUSE	151.84	164352	Alpha-2-macroglobulin-P OS=Mus musculus OX=10090 GN=A2m PE=2 SV=2
128	P46412|GPX3_MOUSE	149.05	25424	Glutathione peroxidase 3 OS=Mus musculus OX=10090 GN=Gpx3 PE=1 SV=2
129	tr|G0YP42|G0YP42_MOUSE	147.48	25056	Anti-human Langerin 2G3 lambda chain OS=Mus musculus OX=10090 PE=1 SV=1
130	tr|A4FU62|A4FU62_MOUSE	146.46	24875	LOC207685 protein (Fragment) OS=Mus musculus OX=10090 GN=Iglv2 PE=2 SV=1
131	P31532|SAA4_MOUSE	146.34	15088	Serum amyloid A-4 protein OS=Mus musculus OX=10090 GN=Saa4 PE=1 SV=2
132	Q8CG16|C1RA_MOUSE	145.1	80073	Complement C1r-A subcomponent OS=Mus musculus OX=10090 GN=C1ra PE=1 SV=1
133	tr|A0A075B5T3|A0A075B5T3_MOUSE	143.08	13293	Immunoglobulin heavy variable 6-6 (Fragment) OS=Mus musculus OX=10090 GN=Ighv6-6 PE=4 SV=1
134	Q61171|PRDX2_MOUSE	142.97	21779	Peroxiredoxin-2 OS=Mus musculus OX=10090 GN=Prdx2 PE=1 SV=3
135	Q9D3H2|OBP1A_MOUSE	142.8	18469	Odorant-binding protein 1a OS=Mus musculus OX=10090 GN=Obp1a PE=1 SV=2
136	P00687|AMY1_MOUSE	142.29	57644	Alpha-amylase 1 OS=Mus musculus OX=10090 GN=Amy1 PE=1 SV=2
137	tr|Q9DAC2|Q9DAC2_MOUSE	140.76	18946	Complement component 8 gamma polypeptide OS=Mus musculus OX=10090 GN=C8g PE=1 SV=1
138	P01844|LAC2_MOUSE	140.73	11255	Ig lambda-2 chain C region OS=Mus musculus OX=10090 GN=Iglc2 PE=1 SV=1
139	P16301|LCAT_MOUSE	140.62	49747	Phosphatidylcholine-sterol acyltransferase OS=Mus musculus OX=10090 GN=Lcat PE=1 SV=2
140	E9PV24|FIBA_MOUSE	140.52	87429	Fibrinogen alpha chain OS=Mus musculus OX=10090 GN=Fga PE=1 SV=1
141	P07361|A1AG2_MOUSE	140	23843	Alpha-1-acid glycoprotein 2 OS=Mus musculus OX=10090 GN=Orm2 PE=1 SV=1
142	Q9CQW3|PROZ_MOUSE	139.7	44304	Vitamin K-dependent protein Z OS=Mus musculus OX=10090 GN=Proz PE=1 SV=1
143	tr|Q54A77|Q54A77_MOUSE	139.14	57604	TagL-alpha OS=Mus musculus OX=10090 GN=Pglyrp2 PE=2 SV=1
144	P01592|IGJ_MOUSE	138.7	18014	Immunoglobulin J chain OS=Mus musculus OX=10090 GN=Jchain PE=1 SV=4
145	tr|Q2T9H5|Q2T9H5_MOUSE	138.42	56230	Vanin 3 OS=Mus musculus OX=10090 GN=Vnn3 PE=2 SV=1
146	Q60963|PAFA_MOUSE	138.42	49258	Platelet-activating factor acetylhydrolase OS=Mus musculus OX=10090 GN=Pla2g7 PE=1 SV=2
147	tr|Q31152|Q31152_MOUSE	137.96	36921	MHC class I Q4 beta-2-microglobulin (Qb-1) (Fragment) OS=Mus musculus OX=10090 PE=3 SV=1
148	tr|A0A0A6YYE7|A0A0A6YYE7_MOUSE	137.83	12689	Immunoglobulin kappa variable 4-57 (Fragment) OS=Mus musculus OX=10090 GN=Igkv4-57 PE=4 SV=2
149	tr|Q3UEL3|Q3UEL3_MOUSE	137	41567	Ig-like domain-containing protein OS=Mus musculus OX=10090 GN=Il1rap PE=2 SV=1
150	tr|Q6P8R3|Q6P8R3_MOUSE	136.6	11244	C-X-C motif chemokine OS=Mus musculus OX=10090 GN=Pf4 PE=2 SV=1
151	Q9Z1T2|TSP4_MOUSE	136.26	106366	Thrombospondin-4 OS=Mus musculus OX=10090 GN=Thbs4 PE=1 SV=1
152	tr|U5JE78|U5JE78_MOUSE	135.64	13536	Immmunoglobulin light chain variable region (Fragment) OS=Mus musculus OX=10090 PE=2 SV=1
153	P51910|APOD_MOUSE	135.63	21530	Apolipoprotein D OS=Mus musculus OX=10090 GN=Apod PE=1 SV=1
154	tr|Q9QZU3|Q9QZU3_MOUSE	133.75	63382	Glycoprotein 5 (platelet) (Fragment) OS=Mus musculus OX=10090 GN=Gp5 PE=1 SV=1
155	Q19LI2|A1BG_MOUSE	131.39	56554	Alpha-1B-glycoprotein OS=Mus musculus OX=10090 GN=A1bg PE=1 SV=1
156	P01662|KV3AA_MOUSE	130.78	12041	Ig kappa chain V-III region ABPC 22/PC 9245 OS=Mus musculus OX=10090 PE=1 SV=1
157	tr|A2MY50|A2MY50_MOUSE	130.76	12456	Anti-acid phosphatase variable light chain 11 (Fragment) OS=Mus musculus OX=10090 PE=2 SV=1
158	tr|E0CXN0|E0CXN0_MOUSE	129.66	79715	Macrophage stimulating 1 (hepatocyte growth factor-like) OS=Mus musculus OX=10090 GN=Mst1 PE=1 SV=1
159	P70274|SEPP1_MOUSE	129.04	42706	Selenoprotein P OS=Mus musculus OX=10090 GN=Selenop PE=1 SV=3
160	P01887|B2MG_MOUSE	127.94	13779	Beta-2-microglobulin OS=Mus musculus OX=10090 GN=B2m PE=1 SV=2
161	P01665|KV3AD_MOUSE	127.71	12002	Ig kappa chain V-III region PC 7043 OS=Mus musculus OX=10090 PE=1 SV=1
162	P39039|MBL1_MOUSE	126.56	25396	Mannose-binding protein A OS=Mus musculus OX=10090 GN=Mbl1 PE=1 SV=1
163	P01790|HVM21_MOUSE	125.15	13652	Ig heavy chain V region M511 OS=Mus musculus OX=10090 PE=1 SV=1
164	tr|A2N494|A2N494_MOUSE	124.13	12632	Aberrantly recombined kappa chain Vk8/J1 region (Fragment) OS=Mus musculus OX=10090 PE=1 SV=1
165	tr|Q3TAJ4|Q3TAJ4_MOUSE	123.72	103163	Anion exchange protein OS=Mus musculus OX=10090 GN=Slc4a1 PE=2 SV=1
166	Q9WVJ3|CBPQ_MOUSE	123.43	51813	Carboxypeptidase Q OS=Mus musculus OX=10090 GN=Cpq PE=1 SV=1
167	P14847|CRP_MOUSE	123.06	25360	C-reactive protein OS=Mus musculus OX=10090 GN=Crp PE=1 SV=2
168	P33587|PROC_MOUSE	122.25	51818	Vitamin K-dependent protein C OS=Mus musculus OX=10090 GN=Proc PE=1 SV=2
169	P01655|KV3A2_MOUSE	121.57	12054	Ig kappa chain V-III region PC 7132 OS=Mus musculus OX=10090 PE=1 SV=1
170	tr|A0A0B4J1I3|A0A0B4J1I3_MOUSE	121.54	12892	Immunoglobulin kappa variable 4-74 (Fragment) OS=Mus musculus OX=10090 GN=Igkv4-74 PE=4 SV=1
171	tr|Q8K1F0|Q8K1F0_MOUSE	121.36	11901	Anti-VIPase light chain variable region (Fragment) OS=Mus musculus OX=10090 PE=4 SV=1
172	Q05020|APOC2_MOUSE	121.05	10741	Apolipoprotein C-II OS=Mus musculus OX=10090 GN=Apoc2 PE=2 SV=1
173	tr|Q91XL1|Q91XL1_MOUSE	119.33	37431	Leucine-rich HEV glycoprotein OS=Mus musculus OX=10090 GN=Lrg1 PE=1 SV=1
174	tr|A0A140T8P5|A0A140T8P5_MOUSE	115.96	13264	Immunoglobulin kappa chain variable 8-24 (Fragment) OS=Mus musculus OX=10090 GN=Igkv8-24 PE=1 SV=2
175	P26039|TLN1_MOUSE	115.82	269819	Talin-1 OS=Mus musculus OX=10090 GN=Tln1 PE=1 SV=2
176	tr|Q542D9|Q542D9_MOUSE	115.31	85731	Transferrin receptor protein 1 OS=Mus musculus OX=10090 GN=Tfrc PE=1 SV=1
177	tr|Q711L0|Q711L0_MOUSE	114.99	22677	Secreted phosphoprotein 24 OS=Mus musculus OX=10090 GN=Spp2 PE=2 SV=1
178	tr|A0A075B5N4|A0A075B5N4_MOUSE	112.6	10976	Immunoglobulin kappa chain variable 8-27 OS=Mus musculus OX=10090 GN=Igkv8-27 PE=1 SV=1
179	tr|A0A0D3M046|A0A0D3M046_MOUSE	111.96	18508	Odorant binding protein 6 OS=Mus musculus domesticus OX=10092 GN=Gm5938 PE=2 SV=1
180	tr|Q3TXB1|Q3TXB1_MOUSE	111.56	25975	C1q domain-containing protein OS=Mus musculus OX=10090 GN=C1qa PE=2 SV=1
181	tr|A0A075B5M7|A0A075B5M7_MOUSE	111.46	10345	Immunoglobulin kappa variable 5-39 OS=Mus musculus OX=10090 GN=Igkv5-39 PE=1 SV=7
182	Q02105|C1QC_MOUSE	110.46	25992	Complement C1q subcomponent subunit C OS=Mus musculus OX=10090 GN=C1qc PE=1 SV=2
183	Q9JHH6|CBPB2_MOUSE	110.26	48871	Carboxypeptidase B2 OS=Mus musculus OX=10090 GN=Cpb2 PE=1 SV=1
184	tr|A0A9K3AWK3|A0A9K3AWK3_MOUSE	109.67	13539	MCG140414 OS=Mus musculus OX=10090 GN=mCG_140414 PE=4 SV=1
185	P63101|1433Z_MOUSE	109.1	27771	14-3-3 protein zeta/delta OS=Mus musculus OX=10090 GN=Ywhaz PE=1 SV=1
186	tr|D3Z6T6|D3Z6T6_MOUSE	108.08	29899	Peptidase inhibitor 16 OS=Mus musculus OX=10090 GN=Pi16 PE=1 SV=1
187	tr|A0A075B5M1|A0A075B5M1_MOUSE	107.99	10157	Immunoglobulin kappa variable 4-63 OS=Mus musculus OX=10090 GN=Igkv4-63 PE=1 SV=1
188	O70165|FCN1_MOUSE	107.03	36298	Ficolin-1 OS=Mus musculus OX=10090 GN=Fcn1 PE=1 SV=1
189	tr|A0JLY3|A0JLY3_MOUSE	106.9	52847	F9 protein (Fragment) OS=Mus musculus OX=10090 GN=F9 PE=2 SV=1
190	P04104|K2C1_MOUSE	106.38	65606	Keratin type II cytoskeletal 1 OS=Mus musculus OX=10090 GN=Krt1 PE=1 SV=4
191	tr|Q505K6|Q505K6_MOUSE	105.05	37939	AI182371 protein OS=Mus musculus OX=10090 GN=AI182371 PE=2 SV=1
192	tr|O35176|O35176_MOUSE	102.6	10288	ABPA2 OS=Mus musculus OX=10090 GN=Scgb1b2 PE=2 SV=1
193	P52480|KPYM_MOUSE	101.82	57845	Pyruvate kinase PKM OS=Mus musculus OX=10090 GN=Pkm PE=1 SV=4
194	tr|A0A9K3AWU3|A0A9K3AWU3_MOUSE	101.23	13483	MCG118864 (Fragment) OS=Mus musculus OX=10090 GN=mCG_118864 PE=4 SV=1
195	tr|Q6GUA3|Q6GUA3_MOUSE	100.23	89830	Periostin-like factor protein OS=Mus musculus OX=10090 GN=Postn PE=2 SV=1
196	tr|Q3TRH3|Q3TRH3_MOUSE	99.77	70901	Heat shock cognate 71 kDa protein OS=Mus musculus OX=10090 GN=Hspa8 PE=2 SV=1
197	tr|Q3TWK8|Q3TWK8_MOUSE	99.46	78061	Fibulin-1 OS=Mus musculus OX=10090 GN=Fbln1 PE=2 SV=1
198	tr|A0A140T8P7|A0A140T8P7_MOUSE	99.24	13128	Immunoglobulin kappa variable 8-21 (Fragment) OS=Mus musculus OX=10090 GN=Igkv8-21 PE=1 SV=2
199	tr|A2NVF0|A2NVF0_MOUSE	99.21	11931	Immnuoglobulin kappa light chain (Fragment) OS=Mus musculus OX=10090 PE=4 SV=1
200	tr|X5J4W9|X5J4W9_MOUSE	97.69	11230	IgA heavy chain VDJ region (Fragment) OS=Mus musculus OX=10090 PE=2 SV=1
201	tr|Q3V1J8|Q3V1J8_MOUSE	97.44	57326	Hyaluronic acid binding protein 2 OS=Mus musculus OX=10090 GN=Habp2 PE=1 SV=1
202	P01630|KV2A6_MOUSE	95.92	12496	Ig kappa chain V-II region 7S34.1 OS=Mus musculus OX=10090 PE=1 SV=1
203	P01642|KV5A9_MOUSE	94.54	12615	Ig kappa chain V-V region L7 (Fragment) OS=Mus musculus OX=10090 GN=Gm10881 PE=1 SV=1
204	tr|A0A075B6D5|A0A075B6D5_MOUSE	94.14	12735	Immunoglobulin kappa chain variable 19-93 OS=Mus musculus OX=10090 GN=Igkv19-93 PE=1 SV=7
205	tr|Q3TC17|Q3TC17_MOUSE	93.49	37266	Cathepsin B OS=Mus musculus OX=10090 GN=Ctsb PE=2 SV=1
206	tr|Q9U410|Q9U410_MOUSE	93.43	11478	Monoclonal anti-idiotypic Schistosoma japonicum antibody NP30 immunoglobulin light chain variable region (Fragment) OS=Mus musculus OX=10090 PE=4 SV=1
207	P15327|PMGE_MOUSE	91.32	29978	Bisphosphoglycerate mutase OS=Mus musculus OX=10090 GN=Bpgm PE=1 SV=2
208	Q922U2|K2C5_MOUSE	88.62	61767	Keratin type II cytoskeletal 5 OS=Mus musculus OX=10090 GN=Krt5 PE=1 SV=1
209	tr|Q8VC79|Q8VC79_MOUSE	88.48	21283	Apolipoprotein M OS=Mus musculus OX=10090 GN=Apom PE=2 SV=1
210	tr|A2A513|A2A513_MOUSE	87.88	57041	Keratin 10 OS=Mus musculus OX=10090 GN=Krt10 PE=1 SV=1
211	tr|A0A075B5Q9|A0A075B5Q9_MOUSE	86.68	12943	Immunoglobulin heavy variable 5-15 OS=Mus musculus OX=10090 GN=Ighv5-15 PE=1 SV=1
212	tr|A0A0B4J1I7|A0A0B4J1I7_MOUSE	85.54	12752	Immunoglobulin kappa variable 4-68 (Fragment) OS=Mus musculus OX=10090 GN=Igkv4-68 PE=4 SV=1
213	tr|A0A9K3AXJ3|A0A9K3AXJ3_MOUSE	85.49	13909	MCG140413 OS=Mus musculus OX=10090 GN=mCG_140413 PE=4 SV=1
214	P14106|C1QB_MOUSE	85.28	26717	Complement C1q subcomponent subunit B OS=Mus musculus OX=10090 GN=C1qb PE=1 SV=2
215	P08228|SODC_MOUSE	85.24	15943	Superoxide dismutase [Cu-Zn] OS=Mus musculus OX=10090 GN=Sod1 PE=1 SV=2
216	tr|A0A140T8M2|A0A140T8M2_MOUSE	84.85	12557	Immunoglobulin kappa variable 12-44 (Fragment) OS=Mus musculus OX=10090 GN=Igkv12-44 PE=1 SV=2
217	tr|A0A075B5V6|A0A075B5V6_MOUSE	84.74	10776	Immunoglobulin heavy variable V1-42 OS=Mus musculus OX=10090 GN=Ighv1-42 PE=1 SV=1
218	tr|E9Q0F0|E9Q0F0_MOUSE	84.47	112265	Keratin 78 OS=Mus musculus OX=10090 GN=Krt78 PE=1 SV=1
219	P01756|HVM12_MOUSE	84.41	12983	Ig heavy chain V region MOPC 104E OS=Mus musculus OX=10090 PE=1 SV=1
220	tr|Q8BII9|Q8BII9_MOUSE	83.89	32677	Serine (or cysteine) peptidase inhibitor clade A (alpha-1 antiproteinase antitrypsin) member 7 OS=Mus musculus OX=10090 GN=Serpina7 PE=1 SV=1
221	tr|Q7M754|Q7M754_MOUSE	83.83	26531	Try10-like trypsinogen OS=Mus musculus OX=10090 GN=Gm5409 PE=2 SV=1
222	tr|A0A075B5T6|A0A075B5T6_MOUSE	82.88	13545	Immunoglobulin heavy variable V10-3 (Fragment) OS=Mus musculus OX=10090 GN=Ighv10-3 PE=1 SV=1
223	Q64727|VINC_MOUSE	82.64	116717	Vinculin OS=Mus musculus OX=10090 GN=Vcl PE=1 SV=4
224	tr|K7TDR4|K7TDR4_MOUSE	82.58	11631	IgM heavy chain variable region (Fragment) OS=Mus musculus OX=10090 PE=2 SV=1
225	tr|Q9JL74|Q9JL74_MOUSE	82.24	10939	Anti-myosin immunoglobulin light chain variable region (Fragment) OS=Mus musculus OX=10090 PE=2 SV=1
226	tr|Q3UE59|Q3UE59_MOUSE	81.96	41819	Phospholipid transfer protein (Fragment) OS=Mus musculus OX=10090 GN=Pltp PE=2 SV=1
227	tr|S4R1W1|S4R1W1_MOUSE	81.29	35812	Glyceraldehyde-3-phosphate dehydrogenase OS=Mus musculus OX=10090 GN=Gapdhrt PE=1 SV=1
228	O88968|TCO2_MOUSE	81.09	47586	Transcobalamin-2 OS=Mus musculus OX=10090 GN=Tcn2 PE=1 SV=1
229	tr|A6XA75|A6XA75_MOUSE	81.03	26101	Triggering receptor expressed on myeloid cells-like 1 OS=Mus musculus OX=10090 GN=Treml1 PE=1 SV=1
230	Q923D2|BLVRB_MOUSE	80.95	22197	Flavin reductase (NADPH) OS=Mus musculus OX=10090 GN=Blvrb PE=1 SV=3
231	tr|A2NW56|A2NW56_MOUSE	80.43	11685	E8 variable light chain (Fragment) OS=Mus musculus OX=10090 PE=2 SV=1
232	tr|Q9EQI5|Q9EQI5_MOUSE	79.4	12252	Chemokine subfamily B Cys-X-Cys OS=Mus musculus OX=10090 GN=Ppbp PE=1 SV=1
233	tr|A0A0B4J1J2|A0A0B4J1J2_MOUSE	79.27	12600	Immunoglobulin kappa chain variable 5-43 (Fragment) OS=Mus musculus OX=10090 GN=Igkv5-43 PE=1 SV=1
234	Q8CIF4|BTD_MOUSE	78.68	58154	Biotinidase OS=Mus musculus OX=10090 GN=Btd PE=1 SV=2
235	tr|Q3UYK7|Q3UYK7_MOUSE	78.21	72300	SPARC-like protein 1 OS=Mus musculus OX=10090 GN=Sparcl1 PE=2 SV=1
236	P12399|CTL2A_MOUSE	77.63	15883	Protein CTLA-2-alpha OS=Mus musculus OX=10090 GN=Ctla2a PE=2 SV=2
237	tr|Q9D1R7|Q9D1R7_MOUSE	76.89	27755	Ifnar2 protein OS=Mus musculus OX=10090 GN=Ifnar2 PE=2 SV=1
238	tr|A0A075B5L2|A0A075B5L2_MOUSE	76.21	12724	Immunoglobulin kappa chain variable 4-91 (Fragment) OS=Mus musculus OX=10090 GN=Igkv4-91 PE=4 SV=2
239	tr|Q920E7|Q920E7_MOUSE	75.47	13026	Pterin-mimicking anti-idiotope heavy chain variable region (Fragment) OS=Mus musculus OX=10090 PE=4 SV=1
240	Q61268|APOC4_MOUSE	74.89	14288	Apolipoprotein C-IV OS=Mus musculus OX=10090 GN=Apoc4 PE=1 SV=1
241	tr|F6XX07|F6XX07_MOUSE	74.75	64502	Predicted gene 21970 OS=Mus musculus OX=10090 GN=Gm21970 PE=4 SV=2
242	P18527|HVM56_MOUSE	74.18	10661	Ig heavy chain V region 914 OS=Mus musculus OX=10090 PE=1 SV=1
243	Q91WP0|MASP2_MOUSE	73.28	75517	Mannan-binding lectin serine protease 2 OS=Mus musculus OX=10090 GN=Masp2 PE=1 SV=1
244	tr|K7TR43|K7TR43_MOUSE	73.25	12217	IgA heavy chain variable region (Fragment) OS=Mus musculus OX=10090 PE=2 SV=1
245	P62897|CYC_MOUSE	73.24	11605	Cytochrome c somatic OS=Mus musculus OX=10090 GN=Cycs PE=1 SV=2
246	tr|Q499C7|Q499C7_MOUSE	73.01	68483	Carboxylic ester hydrolase OS=Mus musculus OX=10090 GN=Bche PE=2 SV=1
247	Q6IRU2|TPM4_MOUSE	72.79	28468	Tropomyosin alpha-4 chain OS=Mus musculus OX=10090 GN=Tpm4 PE=1 SV=3
248	P17751|TPIS_MOUSE	72.57	26713	Triosephosphate isomerase OS=Mus musculus OX=10090 GN=Tpi1 PE=1 SV=5
249	tr|K7TDI0|K7TDI0_MOUSE	71.63	11743	IgM heavy chain variable region (Fragment) OS=Mus musculus OX=10090 PE=2 SV=1
250	P05064|ALDOA_MOUSE	71.3	39356	Fructose-bisphosphate aldolase A OS=Mus musculus OX=10090 GN=Aldoa PE=1 SV=2
251	tr|Q3TCF3|Q3TCF3_MOUSE	71.27	38463	L-selectin OS=Mus musculus OX=10090 GN=Sell PE=1 SV=1
252	tr|Q8K173|Q8K173_MOUSE	71.13	115140	Col3a1 protein (Fragment) OS=Mus musculus OX=10090 GN=Col3a1 PE=2 SV=1
253	tr|F8WI14|F8WI14_MOUSE	70.68	62718	Extracellular matrix protein 1 OS=Mus musculus OX=10090 GN=Ecm1 PE=1 SV=1
254	P39876|TIMP3_MOUSE	70.23	24182	Metalloproteinase inhibitor 3 OS=Mus musculus OX=10090 GN=Timp3 PE=1 SV=1
255	tr|Q91X70|Q91X70_MOUSE	70.15	86631	Complement component 6 OS=Mus musculus OX=10090 GN=C6 PE=1 SV=1
256	Q91WU0|EST1F_MOUSE	69.8	61612	Carboxylesterase 1F OS=Mus musculus OX=10090 GN=Ces1f PE=1 SV=1
257	tr|A0A075B5N2|A0A075B5N2_MOUSE	69.56	12579	Immunoglobulin kappa chain variable 6-29 OS=Mus musculus OX=10090 GN=Igkv6-29 PE=4 SV=7
258	tr|Q99K20|Q99K20_MOUSE	68.73	34503	L-lactate dehydrogenase (Fragment) OS=Mus musculus OX=10090 GN=Ldha PE=2 SV=1
259	tr|A0A075B5K2|A0A075B5K2_MOUSE	66.31	10420	Immunoglobulin kappa chain variable 9-124 OS=Mus musculus OX=10090 GN=Igkv9-124 PE=1 SV=7
260	P43025|TETN_MOUSE	64.8	22257	Tetranectin OS=Mus musculus OX=10090 GN=Clec3b PE=1 SV=2
261	tr|Q7TQM2|Q7TQM2_MOUSE	64.44	25976	ScFv 6H8 protein (Fragment) OS=Mus musculus OX=10090 GN=scFv 6H8 PE=4 SV=1
262	tr|A0A075B5N3|A0A075B5N3_MOUSE	64.29	10903	Immunoglobulin kappa variable 8-28 OS=Mus musculus OX=10090 GN=Igkv8-28 PE=1 SV=7
263	tr|A2IPW9|A2IPW9_MOUSE	64.08	13969	Immnogloblin light chain variable region (Fragment) OS=Mus musculus OX=10090 GN=Igkv9-124 PE=2 SV=1
264	P84750|KVM5_MOUSE	63.96	13251	Ig kappa chain V region Mem5 (Fragment) OS=Mus musculus OX=10090 PE=1 SV=1
265	tr|Q61406|Q61406_MOUSE	63.01	38443	Complement factor H-related 1 OS=Mus musculus OX=10090 GN=Cfhr1 PE=1 SV=1
266	tr|A0A9K3AX32|A0A9K3AX32_MOUSE	61.38	13707	MCG114612 OS=Mus musculus OX=10090 GN=mCG_114612 PE=4 SV=1
267	tr|Q3TVZ1|Q3TVZ1_MOUSE	61.03	59731	Catalase OS=Mus musculus OX=10090 GN=Cat PE=2 SV=1
268	tr|A0A075B677|A0A075B677_MOUSE	61	10366	Immunoglobulin kappa variable 4-53 OS=Mus musculus OX=10090 GN=Igkv4-53 PE=1 SV=1
269	tr|A0A7H1MFM9|A0A7H1MFM9_MUSMC	60.93	10214	ABPBG2 OS=Mus musculus castaneus OX=10091 GN=Abpbg2 PE=3 SV=1
270	tr|Q9Z1R9|Q9Z1R9_MOUSE	60.64	26135	Protease serine 1 (trypsin 1) OS=Mus musculus OX=10090 GN=Prss1 PE=1 SV=1
271	tr|X5J4N1|X5J4N1_MOUSE	59.92	11453	IgM heavy chain VDJ region (Fragment) OS=Mus musculus OX=10090 PE=2 SV=1
272	tr|A0A075B5Y1|A0A075B5Y1_MOUSE	59.08	12900	Immunoglobulin heavy variable V1-74 OS=Mus musculus OX=10090 GN=Ighv1-74 PE=4 SV=1
273	tr|Q99LL6|Q99LL6_MOUSE	59.02	58805	Col1a1 protein (Fragment) OS=Mus musculus OX=10090 GN=Col1a1 PE=2 SV=1
274	tr|A0A075B5R8|A0A075B5R8_MOUSE	58.17	13167	Immunoglobulin heavy variable V11-2 (Fragment) OS=Mus musculus OX=10090 GN=Ighv11-2 PE=4 SV=1
275	tr|A0A140T8P3|A0A140T8P3_MOUSE	58.12	12547	Immunoglobulin kappa chain variable 15-103 (Fragment) OS=Mus musculus OX=10090 GN=Igkv15-103 PE=4 SV=2
276	Q3TTY5|K22E_MOUSE	57.39	70923	Keratin type II cytoskeletal 2 epidermal OS=Mus musculus OX=10090 GN=Krt2 PE=1 SV=1
277	tr|X5J5E8|X5J5E8_MOUSE	57.33	10314	IgG1 heavy chain VDJ region (Fragment) OS=Mus musculus OX=10090 PE=2 SV=1
278	tr|E9Q8K5|E9Q8K5_MOUSE	56.63	3715952	Titin OS=Mus musculus OX=10090 GN=Ttn PE=1 SV=1
279	tr|Q8CIR9|Q8CIR9_MOUSE	55.52	37199	Serine protease MASP3 (Fragment) OS=Mus musculus OX=10090 GN=3 PE=4 SV=1
280	Q8VCM7|FIBG_MOUSE	54.61	49391	Fibrinogen gamma chain OS=Mus musculus OX=10090 GN=Fgg PE=1 SV=1
281	P17182|ENOA_MOUSE	54.61	47141	Alpha-enolase OS=Mus musculus OX=10090 GN=Eno1 PE=1 SV=3
282	tr|A0N1R4|A0N1R4_MOUSE	54.14	13106	Immunglobulin heavy chain (Fragment) OS=Mus musculus OX=10090 PE=4 SV=1
283	tr|Q5NC80|Q5NC80_MOUSE	53.76	14092	Nucleoside diphosphate kinase (Fragment) OS=Mus musculus OX=10090 GN=Nme1 PE=1 SV=1
284	P13595|NCAM1_MOUSE	52.55	119427	Neural cell adhesion molecule 1 OS=Mus musculus OX=10090 GN=Ncam1 PE=1 SV=3
285	tr|B7FAU9|B7FAU9_MOUSE	51.43	280498	Filamin alpha OS=Mus musculus OX=10090 GN=Flna PE=1 SV=1
286	tr|Q7TT42|Q7TT42_MOUSE	50.75	26420	Trypsinogen 5 OS=Mus musculus OX=10090 GN=trypsinogen PE=4 SV=1
287	tr|B1AXW6|B1AXW6_MOUSE	50.38	19483	Peroxiredoxin 1 (Fragment) OS=Mus musculus OX=10090 GN=Prdx1 PE=1 SV=1
288	P35917|VGFR3_MOUSE	50.01	153016	Vascular endothelial growth factor receptor 3 OS=Mus musculus OX=10090 GN=Flt4 PE=1 SV=1
289	tr|Q62321|Q62321_MOUSE	49.11	40198	TL antigen (Fragment) OS=Mus musculus OX=10090 GN=H2-T3 PE=2 SV=1
290	tr|Q8BUM4|Q8BUM4_MOUSE	48.16	25396	Uncharacterized protein OS=Mus musculus OX=10090 GN=Apon PE=2 SV=1
291	tr|Q8BTU5|Q8BTU5_MOUSE	46.51	29466	Proteasome subunit alpha type OS=Mus musculus OX=10090 GN=Psma1 PE=2 SV=1
292	Q61805|LBP_MOUSE	46.07	53056	Lipopolysaccharide-binding protein OS=Mus musculus OX=10090 GN=Lbp PE=1 SV=2
293	tr|Q5XK22|Q5XK22_MOUSE	46.04	137142	Angiotensin-converting enzyme (Fragment) OS=Mus musculus OX=10090 GN=Ace PE=2 SV=1
294	tr|A0A1D5RM97|A0A1D5RM97_MOUSE	45.45	142549	non-specific serine/threonine protein kinase OS=Mus musculus OX=10090 GN=Mast3 PE=1 SV=1
295	tr|Q3UDC5|Q3UDC5_MOUSE	45.39	25677	Intercellular adhesion molecule N-terminal domain-containing protein (Fragment) OS=Mus musculus OX=10090 GN=Icam1 PE=2 SV=1
296	tr|A0A9K3FI94|A0A9K3FI94_MOUSE	44.16	14042	MCG142579 OS=Mus musculus OX=10090 GN=mCG_142579 PE=4 SV=1
297	tr|Q6ZWX2|Q6ZWX2_MOUSE	42.61	5053	Thymosin beta OS=Mus musculus OX=10090 GN=Tmsb4x PE=2 SV=1
298	P08032|SPTA1_MOUSE	42.55	279863	Spectrin alpha chain erythrocytic 1 OS=Mus musculus OX=10090 GN=Spta1 PE=1 SV=3
299	tr|Q3TJ53|Q3TJ53_MOUSE	41.46	28858	Tropomyosin alpha-3 chain OS=Mus musculus OX=10090 GN=Tpm3 PE=2 SV=1
300	tr|B7ZCG3|B7ZCG3_MOUSE	40.87	22321	BPI fold containing family A member 2 (Fragment) OS=Mus musculus OX=10090 GN=Bpifa2 PE=1 SV=1
301	tr|Q811U5|Q811U5_MOUSE	37.56	12979	Anti-human Fc gamma receptor III 3G8 gamma heavy chain variable region (Fragment) OS=Mus musculus OX=10090 PE=1 SV=1
302	P99026|PSB4_MOUSE	36.74	29116	Proteasome subunit beta type-4 OS=Mus musculus OX=10090 GN=Psmb4 PE=1 SV=1
303	P45700|MA1A1_MOUSE	36.18	73276	Mannosyl-oligosaccharide 1 2-alpha-mannosidase IA OS=Mus musculus OX=10090 GN=Man1a1 PE=1 SV=1
304	tr|A0A075B5L7|A0A075B5L7_MOUSE	35.67	12562	Immunoglobulin kappa variable 4-80 (Fragment) OS=Mus musculus OX=10090 GN=Igkv4-80 PE=1 SV=2
305	P70375|FA7_MOUSE	35.16	50276	Coagulation factor VII OS=Mus musculus OX=10090 GN=F7 PE=1 SV=1
306	tr|A0A0A6YY34|A0A0A6YY34_MOUSE	34.1	16354	Glutathione peroxidase OS=Mus musculus OX=10090 GN=Gpx1 PE=1 SV=1
307	tr|F6Q750|F6Q750_MOUSE	33.92	504236	Microtubule-actin crosslinking factor 1 (Fragment) OS=Mus musculus OX=10090 GN=Macf1 PE=1 SV=1
308	Q3UV17|K22O_MOUSE	33.34	62845	Keratin type II cytoskeletal 2 oral OS=Mus musculus OX=10090 GN=Krt76 PE=1 SV=1
309	tr|D3YYQ4|D3YYQ4_MOUSE	32.83	9872	Carbonic anhydrase (Fragment) OS=Mus musculus OX=10090 GN=Car1 PE=1 SV=1
310	tr|D3Z6T3|D3Z6T3_MOUSE	32.52	39247	Cathepsin E OS=Mus musculus OX=10090 GN=Ctse PE=1 SV=1
311	Q02013|AQP1_MOUSE	30.25	28793	Aquaporin-1 OS=Mus musculus OX=10090 GN=Aqp1 PE=1 SV=3
312	tr|A0A5F8MPL9|A0A5F8MPL9_MOUSE	29.35	235340	Dedicator of cytokinesis 9 OS=Mus musculus OX=10090 GN=Dock9 PE=1 SV=1
313	tr|Q6NXX7|Q6NXX7_MOUSE	28.72	64506	Abce1 protein (Fragment) OS=Mus musculus OX=10090 GN=Abce1 PE=2 SV=1
314	tr|A0A9K3AVL9|A0A9K3AVL9_MOUSE	28.19	14476	MCG128775 OS=Mus musculus OX=10090 GN=mCG_128775 PE=4 SV=1
315	tr|B7ZNF8|B7ZNF8_MOUSE	28.01	323730	DNA helicase OS=Mus musculus OX=10090 GN=Chd9 PE=2 SV=1
316	Q7TPR4|ACTN1_MOUSE	27.29	103068	Alpha-actinin-1 OS=Mus musculus OX=10090 GN=Actn1 PE=1 SV=1
317	P70296|PEBP1_MOUSE	27.02	20830	Phosphatidylethanolamine-binding protein 1 OS=Mus musculus OX=10090 GN=Pebp1 PE=1 SV=3
318	P07310|KCRM_MOUSE	26.96	43045	Creatine kinase M-type OS=Mus musculus OX=10090 GN=Ckm PE=1 SV=1
319	P97868|RBBP6_MOUSE	26.47	199586	E3 ubiquitin-protein ligase RBBP6 OS=Mus musculus OX=10090 GN=Rbbp6 PE=1 SV=5
320	tr|Q8VGJ0|Q8VGJ0_MOUSE	24.97	35133	Olfactory receptor OS=Mus musculus OX=10090 GN=Or6c2 PE=3 SV=1
321	tr|Q3U7U8|Q3U7U8_MOUSE	22.73	20846	small monomeric GTPase OS=Mus musculus OX=10090 GN=Rap1a PE=2 SV=1
322	tr|F6TN03|F6TN03_MOUSE	21.8	20002	Ribosome maturation protein SBDS (Fragment) OS=Mus musculus OX=10090 GN=Sbds PE=1 SV=1
323	tr|E9Q390|E9Q390_MOUSE	21.55	233323	Myoferlin OS=Mus musculus OX=10090 GN=Myof PE=1 SV=2
324	tr|A2AQD6|A2AQD6_MOUSE	21.33	133462	ITPR interacting domain containing 2 OS=Mus musculus OX=10090 GN=Itprid2 PE=1 SV=1
325	P47878|IBP3_MOUSE	20.48	31687	Insulin-like growth factor-binding protein 3 OS=Mus musculus OX=10090 GN=Igfbp3 PE=2 SV=2
326	P62984|RL40_MOUSE	20.48	14728	Ubiquitin-ribosomal protein eL40 fusion protein OS=Mus musculus OX=10090 GN=Uba52 PE=1 SV=2
327	tr|A0A0A0MQ80|A0A0A0MQ80_MOUSE	20.04	97157	vesicle-fusing ATPase OS=Mus musculus OX=10090 GN=Afg2a PE=1 SV=1
